# Supplementary material for: Identification and Characterization of MicroRNAs in Ginkgo biloba var. epiphylla Mak
Source: PLoS One. 2015 May 15;10(5):e0127184. doi: 10.1371/journal.pone.0127184 (PMC4433266; doi:10.1371/journal.pone.0127184)
Supplement: S1 Table — (XLSX) [file pone.0127184.s002.xlsx]

## Sheet: Sheet1
Table S1 Conserved miRNAs and differential expression patterns in epiphyllous ovule leaves and normal leaves.
miRNA family	miRNA name	Sequence( 5' to 3')	Length(nt)	Homolog (best)	Read counts		Normalized expression level		Fold-change	P-vaule	Sig-lable
					EL	NL	EL	NL
MIR1030	gbi-miR1030	UCUGCAUCUGCACCUGCACCA	21	ppt-miR1030a	411	139	18.9251	7.56243	1.32338	2.8842e-23
MIR1314	gbi-miR1314	UCGGCCUUGAAUGUUAGGAGAA	22	pta-miR1314	706	488	32.5088	26.5501	0.29211	0.000554659
MIR1507	gbi-miR1507	UCUCAUUCCAUACAUCGUCUGA	22	gma-miR1507a	44	81	2.02604	4.40689	-1.1211	2.12727e-05
MIR1509	gbi-miR1509	UUAAUCAAGGAAAUCACGGUCG	22	gma-miR1509a	17	16	0.782789	0.870496	-	-	-
MIR156	gbi-miR156a	UGACAGAAGAGAGUGAGCAC	20	ath-miR156a	5443	2542	250.631	138.3	0.857761	2.43943e-143
	gbi-miR156b	UUGACAGAAGAGAGAGAGCAC	21	far-miR156b	170	131	7.82789	7.12719	0.135291	0.423641
	gbi-miR156c	UUGACAGAAGAUAGAGGGCAC	21	ath-miR157c-5p	112	1059	5.1572	57.616	-3.48181	2.94004e-230	**
	gbi-miR156d	UGACAGAAGAGAGGGAGCAC	20	bna-miR156d	59	20	2.71674	1.08812	1.32004	0.000198752
	gbi-miR157a	UUGACAGAAGAUAGAGAGCAC	21	ath-miR157a	30	2	1.38139	0.108812	3.66621	1.32564e-06	**
	gbi-miR529	AGAAGAGAGAGAGUACAGCCC	21	ppt-miR529e	23	94	1.05907	5.11416	-2.2717	2.15888e-14	**
MIR159	gbi-miR159a	CUUGGAUUGAAGGGAGCUCC	20	mdm-miR159a	28	16	1.2893	0.870496	0.566678	0.215603
	gbi-miR319	CUUGGACUGAAGGGAGCUCCC	21	ppt-miR319c	11	6	0.506511	0.326436	-	-	-
MIR160	gbi-miR160	UGCCUGGCUCCCUGUAUGCCA	21	ath-miR160a	305	37	14.0442	2.01302	2.80253	1.35963e-44	**
MIR162	gbi-miR162a	UCGAUAAACCUCUGCAUCCAG	21	ath-miR162a	1177	536	54.1966	29.1616	0.894132	1.28705e-34
	gbi-miR162b	UCGAUAAACCUCUGCAUCCGG	21	bdi-miR162	396	329	18.2344	17.8996	0.0267357	0.807108
MIR164	gbi-miR164a	UGGAGAAGCAGGGCACGUGCG	21	cln-miR164	4556	1053	209.787	57.2895	1.87259	0	**
	gbi-miR164b	UGGAGAAGCAGGGCACGUGCU	21	sbi-miR164b	45	14	2.07209	0.761684	1.44382	0.000531526
	gbi-miR164c	UGGAGAAGCAGGGCACGUGCA	21	ptc-miR164c	43	13	1.98	0.707278	1.48515	0.000549285
MIR166	gbi-miR166a-1	UCGGACCAGGCUUCAUUCCCC	21	ath-miR166a	385231	738868	17738.5	40198.9	-1.18027	0
	gbi-miR166a-2	UCGGACCAGGCUUCAUUCCC	20	zma-miR166h-3p	1781	2469	82.0087	134.328	-0.711916	1.17813e-57
	gbi-miR166a-3	UCGGACCAGGCUUCAUUCC	19	vvi-miR166a	1708	1559	78.6473	84.819	-0.10899	0.0310179
	gbi-miR166a-4	CGGACCAGGCUUCAUUCCCC	20	gma-miR166m	548	689	25.2334	37.4857	-0.571005	3.80171e-12
	gbi-miR166a-5	UCGGACCAGGCUUCAUUCCCCC	22	ctr-miR166	132	190	6.07813	10.3371	-0.766139	2.21935e-06
	gbi-miR166a-6	CUCGGACCAGGCUUCAUUCCC	21	bdi-miR166e	26	68	1.19721	3.69961	-1.6277	2.17175e-07	**
	gbi-miR166b-1	UCUCGGACCAGGCUUCAUUCC	21	atr-miR166b	83222	91371	3832.07	4971.13	-0.375449	0
	gbi-miR166b-2	UCGGACCAGGCUUCAUUCCCU	21	osa-miR166m	1862	3093	85.7384	168.278	-0.972831	2.30741e-121
	gbi-miR166b-3	UCGGACCAGGCUUCAUUCCUC	21	osa-miR166g-3p	1728	2420	79.5682	131.663	-0.726581	1.52296e-58
	gbi-miR166b-4	UCUCGGACCAGGCUUCAUUC	20	gma-miR166u	923	933	42.5008	50.7608	-0.256224	0.000130742
	gbi-miR166b-5	UCGGACCAGGCUUCAUUCCCG	21	gma-miR166j-3p	751	1618	34.5809	88.0289	-1.348	1.19892e-107
	gbi-miR166b-6	UCGGACCAGGCUUCAUUCCUU	21	ptc-miR166n	213	322	9.80789	17.5187	-0.836884	2.91611e-11
	gbi-miR166b-7	UCGGACCAGGCUUCAUUCCU	20	sbi-miR166k	210	157	9.66975	8.54174	0.178948	0.241562
	gbi-miR166b-8	UCGGACCAGGCUUCAUUCCCUU	22	crt-miR166b	29	40	1.33535	2.17624	-0.704624	0.0438872
	gbi-miR166b-9	UCGGACCAGGCUUCAUUCCUA	21	mtr-miR166b	16	18	0.736743	0.979308	-	-	-
	gbi-miR166c	GGAAUGUUGUCUGGCUCGAGG	21	zma-miR166c-5p	3712	5955	170.924	323.988	-0.922582	3.38434e-212
	gbi-miR166d-1	UCGGACCAGGCUUCAUCCCCC	21	lus-miR166b	1414	1682	65.1096	91.5109	-0.491073	3.13382e-21
	gbi-miR166d-2	UCGGACCAGGCUUCAUCCCC	20	aly-miR165a-3p	44	46	2.02604	2.50268	-0.304807	0.313939
	gbi-miR166e	GGACUGUUGUCUGGCUCGAGG	21	aly-miR166b-5p	639	1193	29.4237	64.9064	-1.14138	8.17445e-62
	gbi-miR166f	UCGAACCAGGCUUCAUUCCCC	21	osa-miR166e-3p	80	168	3.68371	9.14021	-1.31107	3.87801e-12
	gbi-miR166g	UCGGACCAGGCUUCAUUCUC	20	cme-miR166i	59	39	2.71674	2.12183	0.356564	0.23494
MIR167	gbi-miR167a-1	UGAAGCUGCCAGCAUGAUCUGG	22	nta-miR167a	3300	2515	151.953	136.831	0.15123	7.28474e-05
	gbi-miR167a-2	UGAAGCUGCCAGCAUGAUCUG	21	osa-miR167d-5p	300	544	13.8139	29.5969	-1.09932	1.69494e-27
	gbi-miR167a-3	UGAAGCUGCCAGCAUGAUCU	20	bna-miR167d	37	29	1.70372	1.57777	0.110795	0.768961
	gbi-miR167b	UGAAGCUGCCAGCAUGAUCUGA	22	ccl-miR167b	48	160	2.21023	8.70496	-1.97764	6.74788e-20	**
	gbi-miR167c-1	UGAAGCUGCCAGCAUGAUCUU	21	cme-miR167c	10	29	0.460464	1.57777	-1.77673	0.000342618	**
	gbi-miR167c-2	UGAAGCUGCCAGCAUGAUCUUA	22	mdm-miR167h	9	13	0.414418	0.707278	-	-	-
	gbi-miR167d	UGAAGCUGCCAGCAUGAUCUA	21	vvi-miR167d	7	11	0.322325	0.598466	-	-	-
MIR168	gbi-miR168a-1	UCGCUUGGUGCAGGUCGGGAA	21	ath-miR168a	15257	31253	702.53	1700.35	-1.2752	0
	gbi-miR168a-2	UCGCUUGGUGCAGGUCGGGA	20	cme-miR168	18	20	0.828835	1.08812	-0.39268	0.398868
	gbi-miR168b	UCGCUUGGUGCAGGUCGGGAC	21	nta-miR168b	369	739	16.9911	40.206	-1.24263	2.25054e-44
	gbi-miR168c	UCGCUUGGUGCAGAUCGGGAC	21	sbi-miR168	15	64	0.690696	3.48198	-2.33379	1.58278e-10	**
MIR169	gbi-miR169a	CAGCCAAGGAUGACUUGCCGA	21	ath-miR169a	1674	3878	77.0817	210.986	-1.45269	6.91681e-286
	gbi-miR169b	CAGCCAAGGAUGACUUGCCUA	21	pde-miR169	67	43	3.08511	2.33946	0.399147	0.158611
	gbi-miR169c	CAGCCAAGGAUGACUUGCCGU	21	gma-miR169u	24	71	1.10511	3.86283	-1.80546	1.18424e-08	**
	gbi-miR169d	CAGCCAAGGAUGACUUGCCGG	21	ptc-miR169d	24	50	1.10511	2.7203	-1.29957	0.000177654
	gbi-miR169e	AAGCCAAGAAUGACUUGCCUG	21	tcc-miR169f	21	15	0.966975	0.81609	-	-	-
MIR171	gbi-miR171a-1	UGAUUGAGCCGUGCCAAUAUC	21	sbi-miR171a	2264	566	104.249	30.7938	1.75932	7.9955e-182	**
	gbi-miR171a-2	UGAUUGAGCCGUGCCAAUAU	20	htu-miR171a	29	10	1.33535	0.54406	1.29538	0.0110647
	gbi-miR171b-1	UUGAGCCGUGCCAAUAUCACA	21	atr-miR171b	129	43	5.93999	2.33946	1.34429	1.98181e-08
	gbi-miR171b-2	UUGAGCCGUGCCAAUAUCAC	20	zma-miR171b-3p	23	9	1.05907	0.489654	1.11296	0.045949
	gbi-miR171b-3	UGAGCCGUGCCAAUAUCACAU	21	smo-miR171b	18	3	0.828835	0.163218	-	-	-
	gbi-miR171c	UGAUUGAGCCGUGCCAAUAUU	21	mtr-miR171c	22	1	1.01302	0.054406	4.21875	1.73036e-05	**
	gbi-miR171d	UGAUUGAGUCGUGCCAAUAUC	21	mtr-miR171a	10	4	0.460464	0.217624	-	-	-
	gbi-miR171e	UUGAGCCGCGCCAAUAUCACU	21	vvi-miR171f	9	11	0.414418	0.598466	-	-	-
MIR172	gbi-miR172a-1	AGAAUCUUGAUGAUGCUGCAU	21	ath-miR172a	12954	4831	596.485	262.835	1.18233	0
	gbi-miR172a-2	AGAAUCUUGAUGAUGCUGCA	20	zma-miR172a	53	19	2.44046	1.03371	1.23932	0.00079633
	gbi-miR172a-3	GAAUCUUGAUGAUGCUGCAU	20	aly-miR172e-3p	27	7	1.24325	0.380842	1.70686	0.00273215	**
	gbi-miR172b	AGAAUCUUGAUGAUGCUGCAG	21	ath-miR172c	89	30	4.09813	1.63218	1.32817	4.04565e-06
MIR3522	gbi-miR3522	UGAGACCAAAUGAGCAGCUGA	21	gso-miR3522a	55	70	2.53255	3.80842	-0.5886	0.0229491
MIR390	gbi-miR390a-1	AAGCUCAGGAGGGAUAGCGCC	21	ath-miR390a	3193	9524	147.026	518.163	-1.81733	0	**
	gbi-miR390a-2	AGCUCAGGAGGGAUAGCGCC	20	gma-miR390e	14	26	0.64465	1.41456	-1.13376	0.0156002
	gbi-miR390b	CGCUAUCCAUCCUGAGUUUUA	21	ptc-miR390d-3p	110	215	5.06511	11.6973	-1.20751	1.80514e-13
MIR394	gbi-miR394	UUGGCAUUCUGUCCACCUCC	20	ath-miR394a	32	1	1.47349	0.054406	4.75932	5.25089e-08	**
MIR396	gbi-miR396a/3p	GCUCAAGAAAGCUGUGGGAAA	21	aly-miR396b-3p	2794	639	128.654	34.7654	1.88777	2.81482e-246	**
	gbi-miR396a/5p-1	UUCCACAGCUUUCUUGAACUU	21	bna-miR396a	2112	186	97.25	10.1195	3.26456	0	**
	gbi-miR396a/5p-2	UUCCACAGCUUUCUUGAACU	20	vvi-miR396b	88	9	4.05208	0.489654	3.04883	6.32201e-15	**
	gbi-miR396b	UUCCACAGCUUUCUUGAACUA	21	vvi-miR396a	2130	28	98.0789	1.52337	6.00861	0	**
	gbi-miR396c	UUCCACAGCUUUCUUGAACUG	21	vvi-miR396c	28	2	1.2893	0.108812	3.56668	3.99942e-06	**
	gbi-miR396d	UUCCACGGCUUUCUUGAACUU	21	tcc-miR396d	160	38	7.36743	2.06743	1.83332	4.86991e-15	**
MIR397	gbi-miR397	UCAUUGAGUGCAGCGUUGACG	21	pab-miR397	223	17	10.2683	0.924902	3.47276	4.17348e-40	**
MIR399	gbi-miR399	CGCCAAAGGAGAGUUGCCCUG	21	tcc-miR399a	1656	144	76.2529	7.83446	3.28288	6.06073e-274	**
MIR408	gbi-miR408	AUGCACUGCCUCUUCCCUGGC	21	ath-miR408	45	2	2.07209	0.108812	4.25118	2.80029e-10	**
MIR535	gbi-miR535	UGACAACGAGAGAGAGCACGC	21	ppt-miR535a	87	772	4.00604	42.0014	-3.39019	2.14637e-164	**
Note: The asterisk symbol “**” indicates: extremely significant difference between the two samples. The underline symbol “-” indicates: No participate in analysis.
