# Supplementary material for: Identification and Characterization of MicroRNAs in Ginkgo biloba var. epiphylla Mak
Source: PLoS One. 2015 May 15;10(5):e0127184. doi: 10.1371/journal.pone.0127184 (PMC4433266; doi:10.1371/journal.pone.0127184)
Supplement: S2 Table — (XLSX) [file pone.0127184.s003.xlsx]

## Sheet: Sheet1
Table S2 Precursor and primary sequences of novel miRNAs in G. biloba var. epiphylla
miRNA name	Sequence (5'-3')	Length (nt)	Arm	Location	miRNA* sequences	primary sequence (5'-3')	structure	Length (nt)	MFE (kcal/mol)	Read counts		Normalized expression level		Fold-change	P-vaule	Sig-lable
										EL	NL	EL	NL
gbi-miRN01	ATGCAGGTGCAGTTACAGATA	21	3p	CL1611.Contig1:93:187:+		GAACGTTACTTATCTGCATCTGCACCTGCACCAACGAGTCTCCATATGTAATGTGGCGTTATTGATGCAGGTGCAGTTACAGATATGTAACGTTG	.((((((((.((((((...(((((((((((.(((..((.(.((((((...)))))).))).))).)))))))))))...)))))).)))))))).	95	-45.6	154	0	7.09115	0.01	9.46988	1.053e-41	**
gbi-miRN02	TCGATGATTGGCTATCTGTCG	21	3p	CL2279.Contig3:848:953:+		ATCTATTTGGGCGACAGATAGCCGATCATCGACGGCTGTAGATGATTCCAATAAAGTTGGAGTCATCTACAGCCGTCGATGATTGGCTATCTGTCGCCTAGATAGA	.(((((((((((((((((((((((((((((((((((((((((((((((((((...)))))))))))))))))))))))))))))))))))))))))))))))))))	106	-95.1	1122	0	51.6641	0.01	12.3349	1.70181e-299	**
gbi-miRN03	CTCTGTTGGATGGTGTTGGTA	21	5p	CL276.Contig1:1281:1382:+		CCATTCTTGGCTCTGTTGGATGGTGTTGGTAAAGGATTCAATTGTATGATCAACATTCTCAGTTGCAGGTAGCAGAACCATTGGAAACAGAGTTCCATCCTC	(((....)))(((((((.((((((.(((.((...(...((((((.(((.....)))...)))))))...)).))).))))))...)))))))..........	102	-23.3	1214	1869	55.9003	101.685	-0.863175	7.28636e-61
gbi-miRN04	GTGGAATGTGTGGTGAAGGCA	21	3p	CL3884.Contig1:59:218:+		AACTGACTGAGTTTTCACCGGTCATCCCACACCTACAAAAGCCCTCAAACTACACGACATCCCTACTAAAACCCCACAAATATTCATCATTCTTTCTTCTTCTAATGGCGTACATGAGCAGCGAACAGTGTGGAATGTGTGGTGAAGGCATTAGGAATAG	......((((((((((((((..(((.((((((........((.((((...(((.(....................................................).)))..))))..)).....)))))).)))..)))))))))).))))......	160	-30.16	32	81	1.47349	4.40689	-1.58053	2.99239e-08	**
gbi-miRN05	TGTGGGATGACCGGTGAAAACT	22	5p	CL3884.Contig1:1:109:-	TTTTACCGGCTCCTCCCATGCC	AGTTTGAGGGCTTTTGTAGGTGTGGGATGACCGGTGAAAACTCAGTCAGTTTTCGGAGTGGCTTATGCGATCTGACATAGTTTTACCGGCTCCTCCCATGCCTGCAGCC	........((((...((((((((((((.(((((((((((.((..(((((...(((.(........).))).)))))..))))))))))).)).))))))))))))))))	109	-50.3	213	258	9.80789	14.0367	-0.517195	0.000102576
gbi-miRN06	TGTGGGATGACCGGAGAAAACT	22	5p	CL3884.Contig2:797:918:-	TTTTCCCGGCTCCTCCCATGCC	AGTTTGAGGACTTTTGTGGGTGTGGGATGACCGGAGAAAACTCAGTCAGTTTTCTGAGTTTCTTATGTGATCTGTCATAGTTTTCCCGGCTCCTCCCATGCCTGCAGCCCTCACTGCTCATC	(((.(((((....((((((((((((((.((((((.(((((((..(.(((.((.(((((...)))).).)).))).)..))))))))))).)).)))))))))))))).)))))..)))....	122	-49.7	236	199	10.867	10.8268	0.00534127	0.973606
gbi-miRN07	AATAGGAGGATTGGGTAAGATT	22	5p	CL3884.Contig2:991:1105:-	TCTTTCCAATGCCTGCTATTCC	CGTGGTTTGAAGGCTTCAGGAATAGGAGGATTGGGTAAGATTATCTCCTTTAAGATTCTGGTAACAGAGATAGTCTTTCCAATGCCTGCTATTCCTATTGCCTTCACCACACATT	.(((((..((((((...((((((((.(((((((((.(((((((((((..(((.........)))..))))))))))))))))).))).))))))))...))))))))))).....	115	-53.7	2716	2828	125.062	153.86	-0.298976	1.23164e-14
gbi-miRN08	TGAAACTGTATATCAATTGGA	21	3p	CL4219.Contig1:161:246:+		CGAACGACCATGCCATTTGAATATGCAGATTCATCCTACAATCATCCGAACCTGATGAAACTGTATATCAATTGGAATGATCCTTC	.(((.((.(((.(((.((((.(((((((.((((((......((....))....)))))).))))))))))).))).))).)).)))	86	-24.2	138	49	6.3544	2.66589	1.25314	3.74843e-08
gbi-miRN09	AAGCTAGAACTGGTTTTTCCC	21	5p	CL532.Contig2:217:384:-		TCCATCCTTGAAGCTAGAACTGGTTTTTCCCTTCGTTAGTCAAAATTCTAACAAATTCCCCCCCAAAAAAAAAACCATAGACCATATATATATTATGAATAATTCATTCATTGGAGGACATAAGGGATTTGCAAGAGAGATTCGTATTCTTGGTCTTTGAGGAAAGAG	((..((((((((((((((((.((((((((......((((........))))((((((((((.(((.............................((((((.....))))))))).))......))))))))...)))))))).))..)).))).)))))))))..)).	168	-29.9	11	0	0.506511	0.01	-	-	-
gbi-miRN10	TCTTTGAAAGGGTGTCGCGAC	21	5p	CL609.Contig4:264:330:-		ATTTTGCCACTCTTTGAAAGGGTGTCGCGACTGGAAGAAGTGGCAGCTTTTCAAAAAAGTGTAGAAA	.((((((.(((.(((((((((.((((((..((...))..)))))).)))))))))..))))))))).	67	-24.3	12	0	0.552557	0.01	-	-	-
gbi-miRN11	ACGGCTTTTGAAAGAGTGGTC	21	3p	CL991.Contig1:390:477:+		TGGCATCTGGCAAGGCCGCTCTTTCAAAAGCGGTTTTTAATGATATAATCATTAAAAACGGCTTTTGAAAGAGTGGTCTTGAGAATCC	.((..(((..(((((((((((((((((((((.((((((((((((...)))))))))))).))))))))))))))))))))))))..))	88	-50.3	4674	1200	215.221	65.2872	1.72095	0	**
gbi-miRN12	TCAAAGCCGCATTAGATGACT	21	3p	Unigene1210:39:157:-		ATGGCCTTCTCTTTCATATTTTTTATTGTCATCATATGCTTATGCATTGAGGGGTCCTTTGTGGAGGAACGTGAAACTCTTCTAACATTCAAAGCCGCATTAGATGACTCAAATGGCCA	.(((((.....................((((((..((((....((.(((((..((......(((((((.........))))))))).))))).)).))))..))))))......)))))	119	-25.6	5659	780	260.577	42.4367	2.61832	0	**
gbi-miRN13	TTTTCCCTATACCTCCAAATC	21	3p	Unigene12364:304:407:+	AGTGGGAGGTTAGGAAAAAAC	TGCGGTTTGAAGATCATGGGAGTGGGAGGTTAGGAAAAAACTCTATCAGATAAATGAGAGAGTTTTTCCCTATACCTCCAAATCCTATTGCCTTCACCAAACAG	...(((..((((...((((((...((((((((((.(((((((((.(((......))).))))))))).)))).))))))...))))))...)))))))......	104	-41.7	1027	556	47.2897	30.2497	0.644602	0
gbi-miRN14	TGGGTAAGTAGAGACTGTGTG	21	3p	Unigene1245:614:706:-		GCGTTGGTAATTGATTACGATAAATGTGCGCATTACTTATTTTGCTCATGCAGGGTGTGCCATGGGTAAGTAGAGACTGTGTGCTGCCAAGAA	...((((((..................((((((..(((..((((((((((((.....)).))))))))))..)))...))))))))))))...	93	-23.4	31	0	1.42744	0.01	7.15728	6.01169e-09	**
gbi-miRN15	TAATCTTTGAATGCAAGGAGAG	22	3p	Unigene13121:1:117:+	CTTCTGCACTCAAAGATTAAA	AAAGTATTATGGACATGCTCTTCTGCACTCAAAGATTAAATATGTAATCTTTCACAATGTGAATAGATTACAAATTAATCTTTGAATGCAAGGAGAGCTTGTTTTGTGTGCTATGTT	..(((((...(((((.(((((((((((.(((((((((((...(((((((((((((...))))).))))))))..))))))))))).))).)))))))).)))))...))))).....	117	-49.6	54447	29865	2507.09	1624.84	0.62572
gbi-miRN16	ACTGAGGGCTTAAGCATGATA	21	3p	Unigene13329:97:199:+	TCATGCTTAAGCACTTCAGTGA	ACTTGATTTTCCATATTTTCTCATGCTTAAGCACTTCAGTGATAGTTTCGGTAGATGCAACCACTGAGGGCTTAAGCATGATAAAATATGAGAAAATCTAATT	....(((((((((((((((.((((((((((((.((((((((...((.((....)).))...)))))))))))))))))))).)))))))).))))))).....	103	-48.1	9185	5320	422.936	289.44	0.547176
gbi-miRN17	TCTCTTTCGGGCTTGTGGCATT	22	3p	Unigene13866:273:363:-	TGCCTAAGCACGAAAGAGAGG	CATATGCCTAAGCACGAAAGAGAGGTGCTCTCAATCATTCCTTGGATGTTGGGAGACCTTCTCTTTCGGGCTTGTGGCATTTGATCTCTGA	((.((((((((((.((((((((((((.(((((((.(((((...))))))))))))))).))))))))).))))).))))).))........	91	-45.5	94497	75098	4351.25	4085.78	0.0908169	5.06325e-38
gbi-miRN18	AATAGGTGTGTTGGAAAGGCC	21	5p	Unigene15315:244:333:+		GTGTAGCAGGAATAGGTGTGTTGGAAAGGCCTTAATGTCGTATAATTTGGACATTGAAGTCTTTCCAATTCCACCCATTCCAACTATGCC	((((((..(((((.((((.(((((((((((.((((((((..........)))))))).)))))))))))..)))).)))))..)))))).	90	-41.9	4178	5002	192.382	272.139	-0.50037	7.83651e-62
gbi-miRN19	TGCAGATCGGGAATTATCATC	21	5p	Unigene15321:152:243:+	TGATGATTCCCCACCTGCATC	GTTCGATTGGTGCAGATCGGGAATTATCATCAGTATGATTGGATATCCCCAACATATAAAGATGATGATTCCCCACCTGCATCAATTGAATT	(((((((((((((((...(((((((((((((.(((((.((((......)))))))))...)))))))))))))...))))))))))))))).	92	-48.3	14	13	0.64465	0.707278	-	-	-
gbi-miRN20	TTCTTGAACTAAGAGCTCGGG	21	5p	Unigene1553:338:486:-		TTCCACAGCTTTCTTGAACTAAGAGCTCGGGCGTGGCCGATCTCAGGATTCAACTTTTTTTTTTTGGCCTTTTTCTCTCTGTCTTGCTTTTGTTGTGCCAGAGAGATCGTTTAACGTCCCGAGCACATAGCTCAAGAAAGCTGTGGGAA	(((((((((((((((((.(((.(.((((((((((((((((....((((........))))...))))))....((((((((....((....)).....)))))))).......))).))))))).).))).))))))))))))))))).	149	-66.4	551	5	25.3716	0.27203	6.5433	1.77442e-137	**
gbi-miRN21	TGGCACTGTGCAATTGGCTC	20	5p	Unigene15544:70:150:+		TTACATTCGATGGCACTGTGCAATTGGCTCTTGGACCTTTGAGGGGACATTGAGCCAATTGCACATTGCCACCTCCGTAAG	((((....(.(((((.((((((((((((((.((..(((....)))..))..)))))))))))))).))))).)...)))).	81	-40.3	14	10	0.64465	0.54406	-	-	-
gbi-miRN22	AGGGTACGGTGAAAGTTGCAG	21	5p	Unigene15552:378:645:+	GCAACTTCACCATATCCTTC	GTTTTCAGGAAGGGTACGGTGAAAGTTGCAGTGAATGAGGAAGGAAAACAATCTGATTTGTTATTTTGTGCTTATGATTTGAATTATCAAGTTGTTGATTGGCTATTAACTTTGTTCGGCCCAACGTAAACGACATAAATGCCAATACACAAGCCGAAAGCCGAGAGACACGAGAGGAAATAGTACGGAAAAAAATTATCGAGGCGGTGAAAGGCGATTGTTTTCCTTCCTCGTTCACTGCAACTTCACCATATCCTTCCTTAAGACT	(((((.((((((((((.((((((.(((((((((((((((((((((((((((((((((((....(((((((((....((((((....))))))((((..((((((..........((((((.....(((...(.((....)))...)))....))))))))))))..))))...........)))))))))..)))))).....((........))))))))))))))))))))))))))))))))))))).)))))))))).))))).	268	-106.4	3520	10831	162.083	589.271	-1.8622	0	**
gbi-miRN23	GGGATCGATTTGAGGACCTTGGC	23	5p	Unigene1571:81:249:+		CTTGTTCTTTGGGATCGATTTGAGGACCTTGGCCGATTCAAAGATCTCCCTCGGAGTGCTTTTAGGGGACCTCATCCTTCACCTTTTGAATTACTTGGGGGAGCTCCAGGGCCTATGACTTTCCTTGGGTGCTACCAAGGTTAACAATATGATCCCAGGCAGCTTTAGG	((.(((.((((((((((..(((..((((((((..........((.((((((((.((((.(((.(((((.............))))).))).)))))))))))).)).((.(((((.(......).))))).)).))))))))..)))..)))))))))).)))...)).	169	-55.5	9	18	0.414418	0.979308	-	-	-
gbi-miRN24	TTTTATCTTGTGTACTTACCA	21	5p	Unigene17284:1373:1564:+	GTGAGTACACAGATAAAATC	TGATGTACGATTTTATCTTGTGTACTTACCAACATCCAGCCTGTTAGCTACGAGTTACTCGATCAACACAAGCACTGCACCGACGCACAATTTCGAGAATAGAGGGGAATTCAATTTCAAGCCATTTTCATGGAAGACGTTTCGATGGTTCCCCCTGGATGTTGGTGAGTACACAGATAAAATCGTACACAG	((.(((((((((((((((.((((((((((((((((((((.....(((((...)))))(((((.............(((......))).....)))))......(((((............((((((...(((.....)))...)))))))))))))))))))))))))))))))))))))))))))))))).	192	-76.3	75	23	3.45348	1.25134	1.46458	5.42302e-06
gbi-miRN25	TTTTGGAGGAAAGGTAAAAGA	21	5p	Unigene18088:224:336:+	TTTTACCTACACCTCCGAAACC	GTAGTTTTGAGGCCTTCAGGTTTTGGAGGAAAGGTAAAAGACTTGTAGGATTTTTCTGATCTGATGTAGTCTTTTACCTACACCTCCGAAACCTATTGTCCTTACTACGCATC	(((((...((((.(...((((((((((((..((((((((((((....(((((.....))))).....))))))))))))...))))))))))))...).))))))))).....	113	-48.6	2432	1408	111.985	76.6037	0.547819	1.37093e-30
gbi-miRN26	AGGCCTGTGACGATTATTTG	20	3p	Unigene21581:104:206:+	AATGATGACACTCGGCTTTCT	ACATTTATAGAGGCCTGTGACGATTATTTGTTTGTTGGAATTACCGGCTGAGAATAATAATTCAAATGATGACACTCGGCTTTCTGAGGCCTGATGTAGGGTT	.......((((((((.(((.(.((((((((.((((((...(((.....)))...))))))..))))))))).)))..))).)))))..((((......)))).	103	-22.6	18	0	0.828835	0.01	-	-	-
gbi-miRN27	TGGCTGGATAGTTAAGGGCAT	21	5p	Unigene23984:69:174:+		ATGCATTGTATGGCTGGATAGTTAAGGGCATGGCTATTTATTTTTTATTGCATGAGTAATGAATGGATGCCCTTGGTCTTTTTGTTAAGCGCCTTTGACGGTTGAA	.......((.((((.(((.((((((((((((..(((((((((.(((((...))))).))))))))))))))))))).)).))))))).))(((......)))....	106	-26.7	10	11	0.460464	0.598466	-	-	-
gbi-miRN28	TCCAAGACTGTAGAGGGTGGA	21	3p	Unigene25435:166:239:+		GTGGAATATTTCCATTGAGATTGTTTTGGGAAAGGTCTAGATTTCCAAGACTGTAGAGGGTGGAAATAAAAGGT	......((((((((((...((.((((((((((.........)))))))))).))....))))))))))......	74	-20.4	13	0	0.598603	0.01	-	-	-
gbi-miRN29	TGTTGCTGAGAAACAAAAGAG	21	3p	Unigene25642:363:450:+		TGTAGGCATGCTCTTTCGTTTCTCAGCAACATTCCTTTAACATACTCAGAAAAGGGATGTTGCTGAGAAACAAAAGAGCCTGCCTGAT	..((((((.(((((((.(((((((((((((((((((((............))))))))))))))))))))).))))))).))))))..	88	-52	12	0	0.552557	0.01	-	-	-
gbi-miRN30	TGTTGCTGAGAAACGAAAGAG	21	3p	Unigene25642:363:450:-	CTTTTGTTTCTCAGCAACATC	ATCAGGCAGGCTCTTTTGTTTCTCAGCAACATCCCTTTTCTGAGTATGTTAAAGGAATGTTGCTGAGAAACGAAAGAGCATGCCTACA	...(((((.(((((((((((((((((((((((.(((((............))))).))))))))))))))))))))))).)))))...	88	-51.4	3639	820	167.563	44.6129	1.90917	0	**
gbi-miRN31	TGTTTCGGCTCATGCTATGCA	21	3p	Unigene25997:63:197:+		CCATTGGAAATTCATAGCCTGGAACGAAGCACGTAGTATTTCTCTTCACACCATACTCTCTTATCGCAAATTATTTTATTTGTGAAGAAGGGGAAATAATATCGTGTTTCGGCTCATGCTATGCATGTCCGACTG	...(((((.((.((((((.(((..(((((((((...((((((((((............(((..((((((((......)))))))))))))))))))))....)))))))))..))).)))))).)).)))))...	135	-46.5	67	0	3.08511	0.01	8.26918	1.55492e-18	**
gbi-miRN32	TCCGTATCGTTGCTTGAAGTAA	22	5p	Unigene2608:192:311:-	ACTTCAATCAACGTTATCGGCG	TGATTGCAACCAATATTTCGTCCGTATCGTTGCTTGAAGTAAATGCTTTCGTTAAGCAAGTTTGAGATTAACGTATTTACTTCAATCAACGTTATCGGCGTAATATTAATTGCAAAGTTT	...((((((..((((((.((((.(((.(((((.(((((((((((((....(((((.(........).)))))))))))))))))).))))).))).)))).))))))..)))))).....	120	-39.3	15837	11074	729.237	602.492	0.275445	4.20483e-54
gbi-miRN33	AGTGGGAGGAATGGATAAAACT	22	5p	Unigene2621:84:184:+		AGTCTTCAGGAGTGGGAGGAATGGATAAAACTTTGCACTTCAGTTCAGTTATAACTCAATGGCATGGAAAGTTTTTCCAGATCCTCCCATTCCTATTGCCT	.......(((((((((((((.((((.((((((((.((..(((....(((....)))...)))..)).))))))))))))..))))))))))))).......	101	-40	156	793	7.18324	43.144	-2.58645	4.4806e-128	**
gbi-miRN34	TGTGGGAGGAAAGGAGAAGACT	22	5p	Unigene2621:280:391:+	TCTTTCCTGCACCTCCCATACC	GTAGTCTGAGGGCTTGTGGGTGTGGGAGGAAAGGAGAAGACTATGCCAGTTTTAACAGACACTCAGATGGTCTTTCCTGCACCTCCCATACCTATTGCCTTCACTACACATC	(((((..((((((..((((((((((((((..((((((.((((((...(((.((....)).)))...))))))))))))...)))))))))))))).))))))))))).....	112	-54.9	257	1118	11.8339	60.8259	-2.36176	1.14946e-161	**
gbi-miRN35	TCTTCGTGCAAGTAGGCGAGA	21	5p	Unigene26806:129:223:-	CGGCCTGCTTACACGACGAAT	GTTTCTGTACTCTTCGTGCAAGTAGGCGAGAGAGCCATCCATAACCATGTTGGGTGGGTGGGTTTCCGGCCTGCTTACACGACGAATAGAGAACT	.(((((((..((.(((((.((((((((..((((.((((((((..(((...))))))))))).))))..)))))))).))))).)))))))))...	95	-47.4	6368	2707	293.224	147.277	0.993468	2.2559e-213
gbi-miRN36	AATGGGAGTGCTGGTTAAACT	21	5p	Unigene28843:60:178:+	TTTTTCCAACACCTCCCATTCC	TTTCTCAGGGGTGTAGTAGGAATGGGAGTGCTGGTTAAACTCTGCTGTCAGTTTGTCTAAGGACGAGGATGGCACAGTTTTTCCAACACCTCCCATTCCAACTATGCCACTGAGTATAT	...(((((.((((((((.((((((((((((.(((..(((((.(((((((..((((((....))))))))))))).)))))..))).)).)))))))))).)))))))).))))).....	119	-61.3	285	164	13.1232	8.92258	0.556589	6.80465e-05
gbi-miRN37	TTTTGGATGAAAGGCAAATGC	21	5p	Unigene3416:93:213:+	TTTTACCTATTCCTCCGAAACC	TGAGGTGTGAGGTCTTCAGGTTTTGGATGAAAGGCAAATGCCGAGTCGGTCCCCGTTACTAATATGGGTACCGACAAGTTTTTACCTATTCCTCCGAAACCCTTTGCTCTCCCTAACCATC	.((((.((((((......(((((((((.((((((.(((.((...((((((.(((((.......))))).))))))..)).))).))).))).)))))))))))))))))))..........	121	-41.9	2143	1662	98.6775	90.4228	0.126034	0.0074714
gbi-miRN38	GCAGGTCATTCTTGGCACAAC	21	3p	Unigene3578:51:188:+		AAGAGTCTGGTGTGCTGCCAAGAATGATTTGCCGAGATATTGTGTGATTATAATTCATGGTTTGGTTAATTAATTGCTCCGGCGATGAATTAATGACCAGGTGATGGGCAGGTCATTCTTGGCACAACGTCAAGCTCT	.(((((.((((((..((((((((((((((((((.(....(((.((.((((..((((((.(((.((.............))))).)))))))))).)))))....).))))))))))))))))))..)))))).)))))	138	-56.9	135	0	6.21627	0.01	9.2799	1.20889e-36	**
gbi-miRN39	TGAAGGGAAGAGGGTAATGAT	21	5p	Unigene5539:28:112:-		AGAGAGAGATTGAAGGGAAGAGGGTAATGATGTCAAGCAAGAAGCAATGTTGTTGTTGCGCTTATTACCCCACAGGTCTAGGGAT	......(((((...((((((((.((((((((..((.((.....))..))..)))))))).))).)).)))....)))))......	85	-18.2	279	524	12.8469	28.5087	-1.14998	1.9703e-28
gbi-miRN40	AGTGGGAGGATTGGATAAGACC	22	5p	Unigene6362:77:194:+	CCTTTCCAACACCTCCCATTCC	AGTGGTTTGAAGGCTTGGGGAGTGGGAGGATTGGATAAGACCCTTTCACTTTCAATTCTTTTGGGGGCATATGTGGCCTTTCCAACACCTCCCATTCCTATTGCCTTCATCACACATC	.(((...(((((((...((((((((((((.(((((.(((.(((.....(((((((.....))))))).....).)).))))))))..))))))))))))...)))))))...)))...	118	-52.8	1996	4976	91.9086	270.724	-1.55855	0	**
gbi-miRN41	TGTGGGAGGAACGGAGAAGACT	22	5p	Unigene6362:284:396:+	TCTTTCCTGCCCCTCCCATACC	GTAGTTTGAGGGCTCTTAGGTGTGGGAGGAACGGAGAAGACTCATCAACCAGTTTTGGTTAGTACTGACAGTCTTTCCTGCCCCTCCCATACCCATAGTCCTAACTACACATC	((((((..((((((....(((((((((((..(((.(((((((..(((((((....))))......))).))))))).)))..)))))))))))...)))))))))))).....	113	-48.8	4092	14172	188.422	771.042	-2.03284	0	**
gbi-miRN42	ACGTCTGTCGTGGTCGTGGA	20	5p	Unigene7441:1891:1990:-	TACTCGCAACGACAGCGTGG	GGAGCGTCCCACGTCTGTCGTGGTCGTGGAGAGAAATGGAAAGTAGTTTTATCTACTCGCAACGACAGCGTGGCAAGAACCATGAACGCCGACCGCTGCA	(.(((((((((((.(((((((.((.(((((..(((((........))))).)))))..)).)))))))))))).................)).)))).).	100	-32	5650	0	260.162	0.01	14.6671	0	**
gbi-miRN43	GCCAAGCAACAATGGACTGTG	21	3p	Unigene8587:407:512:+	CAGTCCATCGTTGCTTGGCAG	GAAACGGAGACAGTCCATCGTTGCTTGGCAGTTTTAGAAAGCCACCACATTAATCATAAGGTGGCTCTGTAAAAGTGCCAAGCAACAATGGACTGTGCCCATTTCC	((((.((..(((((((((.(((((((((((.(((((.(.(((((((.............))))))).).))))).))))))))))).)))))))))..)).)))).	106	-59.8	63096	38867	2905.34	2114.6	0.458326	0
gbi-miRN44	TTCCTGAATAGACGATGGATT	21	5p	Unigene9195:5683:5829:+		TGTATCATGTTTCCTGAATAGACGATGGATTTTGGGTCTGGTAGGCATGTGATTCTTACACTTTCATTAGATCTTTCTGTAGGTTTTGTAGGAAAGGGGGAATCACACTTCTACCAGGTCCATCGTCTACTTAAGAAACTTGAACGT	....(((.(((((.(((.((((((((((((.......((((((((..((((((((((.(.(((((...((((((......)))))).....))))))))))))))))..)))))))))))))))))))).))).))))).)))....	147	-58.5	38	38	1.74976	2.06743	-0.240677	0.463012
gbi-miRN45	AGAGAAGAAGTGATCTGGCATA	22	3p	Unigene9358:2208:2287:+		TGATCTCTTTGGAGCTGGATTCACTTATTTGATTTTCTCAAGAAGAAAAGAGAAGAAGTGATCTGGCATAATTTTGCTTA	.............(((((((.(((((.(((..((((((.....))))))..))).)))))))))))).............	80	-19.6	810	1066	37.2976	57.9968	-0.636891	1.60571e-21
gbi-miRN46	TGAAATCTGCAAATCTGGGTT	21	3p	CL1166.Contig2:295:419:-		TCTCCTGGGGAAACCAGGTTTGCACATTTCAATTTAGTGCAGGTGGGAAGCCCATTTGTTTTTTTTTTCCCTTCTTCTTTTCCCAATTCTAAATTGAAATCTGCAAATCTGGGTTCCCCCCGGAG	.((((.(((((..(((((((((((.((((((((((((.(((((((((...))))))))).............................)))))))))))).)))))))))))..)))))..))))	125	-53.3	0	35	0.01	1.90421	-7.57305	1.27498e-12	**
gbi-miRN47	GAAGCAAGGTCTCGGGTTCAA	21	5p	CL329.Contig4:31:266:-		TACAATCGAAGAAGCAAGGTCTCGGGTTCAAAACTTGCCAAGGTCACTTTTGTTTTATTTTTTGCTTGGCAGCATAGCCCACGGTCACATGAGTGACCAAGCCCTAAGGTAAAGGGGCTAAACTCATTTTTTTTTAATATCTCTCTCTAACCGAACGTAATTTTGATCTGAAAACTTGCAGGCATATAATTTTCGGCGTTCTGAATCCGTTGGTAAGCTTACTTTTTTAAGTGTAC	((((...(((((((.(((..((((((((((.(((((((((((......................))))))))..........((((((....)))))).((((((........))))))...............................(((((.((.((..((.((((........)))))).)).)).))))).))).))))))))..))....))).)))))))...)))).	236	-56.3	0	36	0.01	1.95862	-7.61369	5.8444e-13	**
gbi-miRN48	GTTTGGGAGAATAAGGCAAGAC	22	5p	Unigene12041:82:158:+		AGGGTGTTAGGTTTGGGAGAATAAGGCAAGACAGTCCGTAGCCCTATTTTGCCTATTCCTCCCATTCCTACTGCCCG	.(((((.((((..((((((((((.(((((((.((.........)).))))))))))).))))))..)))).))))).	77	-34.7	0	11	0.01	0.598466	-	-	-
gbi-miRN49	CGGCACATCATTTCTTGGCAGC	22	3p	Unigene1245:503:636:-		TAGAGACTGTGTGCTGCCAAGAATGATTTGCCGATAAATGGTCTGCTCATAATTCATGTTTGGTTAATTAATTTCTGCAACGATGCATTAATGACCAATTGGCGGCACATCATTTCTTGGCAGCGTCCAGCTCT	.((((.(((.(((((((((((((((((.(((((.(((.(((((......((((.(((..(((...............)))..))).))))..))))).))).))))).)))).)))))))))))).))))))))	134	-50.9	0	14	0.01	0.761684	-	-	-
gbi-miRN50	CACTGAAAGCTGTGGGAGACC	21	3p	Unigene210:268:471:-		GGATGCAGTTGGCCTCTCACAGTTTTCAGCACAATGGGTACGGGTTCGAAGCGCGCGCGCACGCACCAAAAGCAATGAGACGTACACACATTTTTTGCAATTCTCGTTCCATGACTGTTATATGTATGAACTCAATGCTTTTTTGTGCTTTGCACGCGGGCGACCGTGCAGTGCACTGAAAGCTGTGGGAGACCAGCTACTACT	......((((((.((((((((((((((((..((....((((((.......((.((((.(((.((((.(((((((.((((.((((((.(((.((..((.(((....))).)).)).)))....))))))..)))).)))))))..))))..))).)))).))..))))))..))..)))))))))))))))).))))))......	204	-80.8	0	11	0.01	0.598466	-	-	-
gbi-miRN51	GAGCTCTTGAGCAGTTGGGCA	21	5p	Unigene22175:112:209:+	TGCAACGTTTGAGGCTCCGT	ACCTGCAGGCGAGCTCTTGAGCAGTTGGGCAACCGGTAAATCCTTCAATGTGATGGCGTTCGTGCTGCAATGCAACGTTTGAGGCTCCGTGTGCATCC	...((((.((((((.(((((((.((((.(....((((((((((.(((...))).)).)))..)))))...).)))))))))))))).))).))))...	98	-30.4	0	1666	0.01	90.6404	-13.1459	0	**
gbi-miRN52	AGTGGGAGTAGGGGGCAAGGT	21	5p	Unigene442:122:209:+	TTTTCCCCAATCCTCCCATTCC	ACACTATGGGAGTGGGAGTAGGGGGCAAGGTTTGTTCATTGTACATCATGAAGCAGTCTTTTCCCCAATCCTCCCATTCCTATGGTGC	.(((((((((((((((((...((((.((((.((((((((........))).))))).)))).))))....))))))))))))))))).	88	-45.1	0	230	0.01	12.5134	-10.2893	1.11278e-78	**
gbi-miRN53	TGTGGGAGAAAAGGGTTAAGACT	23	5p	Unigene442:307:395:+	TCTTCCCTTAACCTCCCATACC	GGACCTCGGGTGTGGGAGAAAAGGGTTAAGACTCAATTCAGTTTATTGTGCTGAACCAGTCTTCCCTTAACCTCCCATACCTGTATCCT	(((...((((((((((((..(((((..((((((...((((((.......))))))..)))))))))))...))))))))))))..))).	89	-41.5	0	205	0.01	11.1532	-10.1232	3.27735e-70	**
Note: The asterisk symbol “**” indicates: extremely significant difference between the two samples. The underline symbol “-” indicates: No participate in analysis.
