# Supplementary material for: Identification and Characterization of MicroRNAs in Ginkgo biloba var. epiphylla Mak
Source: PLoS One. 2015 May 15;10(5):e0127184. doi: 10.1371/journal.pone.0127184 (PMC4433266; doi:10.1371/journal.pone.0127184)
Supplement: S3 Table — (XLSX) [file pone.0127184.s004.xlsx]

## Sheet: Sheet1
Table S3. Predicted targets of conserved and novel miRNAs
miRNA Acc.	Target Acc.	Expectation	UPE	Subject ID	E-value	Target annotation
gbi-MIR1030	CL2158.Contig1	3	15.241	gi|225446942|ref|XP_002267416.1|	1e-10	PREDICTED: pre-mRNA-processing factor 6-like [Vitis vinifera]
	CL2950.Contig1	2.5	21.883	gi|148907781|gb|ABR17016.1|	2e-73	unknown [Picea sitchensis]
	Unigene11069	2.5	22.155	gi|255559173|ref|XP_002520608.1|	0	sugar transporter, putative [Ricinus communis]
	Unigene16776	2	21.392	gi|116784072|gb|ABK23202.1|	2e-118	unknown [Picea sitchensis]
	Unigene1999	2.5	23.198	gi|148907667|gb|ABR16962.1|	7e-166	unknown [Picea sitchensis]
	Unigene7565	2.5	15.987	gi|359487706|ref|XP_002276198.2|	4e-31	PREDICTED: transcription factor PIF3-like [Vitis vinifera]
gbi-MIR1314	Unigene1210	3	16.384	gi|255547440|ref|XP_002514777.1|	2e-06	serine-threonine protein kinase, plant-type, putative [Ricinus communis]
gbi-MIR1507	Unigene14648	2	18.036	gi|359491536|ref|XP_002279522.2|	1e-112	PREDICTED: 4-coumarate--CoA ligase-like 9-like [Vitis vinifera]
	Unigene14705	3	17.967	gi|294460237|gb|ADE75701.1|	4e-129	unknown [Picea sitchensis]
	Unigene5721	3	13.284	gi|470123461|ref|XP_004297744.1|	4e-89	PREDICTED: sacsin-like [Fragaria vesca subsp. vesca]
gbi-MIR1509	CL1382.Contig1	3	20.336	gi|449459246|ref|XP_004147357.1|	1e-159	PREDICTED: uncharacterized protein LOC101216431 [Cucumis sativus]
	CL2864.Contig1	2.5	17.638	gi|116788504|gb|ABK24903.1|	0	unknown [Picea sitchensis]
gbi-MIR156	Unigene14670	1	22.824	gi|122892515|gb|ABM67300.1|	8e-70	SBP-domain protein 6 [Physcomitrella patens]
	Unigene7896	0.5	21.746	gi|122892525|gb|ABM67305.1|	5e-81	SBP-domain protein 13 [Physcomitrella patens]
	Unigene7380	1	19.596	gi|449431972|ref|XP_004133774.1|	1e-53	PREDICTED: squamosa promoter-binding-like protein 7-like [Cucumis sativus]
gbi-miR156a/b/c	Unigene5076	2	11.821	gi|470117949|ref|XP_004295108.1|	1e-48	PREDICTED: AMSH-like ubiquitin thioesterase 3-like [Fragaria vesca subsp. vesca]
gbi-miR156a/b/c/d	Unigene14150	1	20.488	gi|225456548|ref|XP_002265203.1|	1e-09	PREDICTED: squamosa promoter-binding-like protein 6-like [Vitis vinifera]
gbi-miR156a/d/529	CL2214.Contig1	0.5	12.971	gi|122892515|gb|ABM67300.1|	3e-70	SBP-domain protein 6 [Physcomitrella patens]
gbi-miR156c/157a	Unigene3912	2.5	15.306	gi|470106047|ref|XP_004289388.1|	7e-19	PREDICTED: uncharacterized protein LOC101306678 [Fragaria vesca subsp. vesca]
gbi-miR156d/157a	CL508.Contig1	3	21.28	gi|116788537|gb|ABK24914.1|	0	unknown [Picea sitchensis]
gbi-miR156a	CL379.Contig1	3	12.39	gi|225433001|ref|XP_002284547.1|	6e-48	PREDICTED: carnitinyl-CoA dehydratase-like [Vitis vinifera]
	Unigene3169	3	14.055	gi|168015694|ref|XP_001760385.1|	3e-62	predicted protein [Physcomitrella patens subsp. patens]
gbi-miR156b	CL1179.Contig3	2.5	20.287	gi|359480074|ref|XP_002268829.2|	0	PREDICTED: uncharacterized protein LOC100246400 [Vitis vinifera]
	CL3194.Contig1	2.5	17.848	gi|359496107|ref|XP_002273768.2|	0	PREDICTED: oligopeptide transporter 3-like [Vitis vinifera]
	Unigene9918	3	19.044	gi|168048727|ref|XP_001776817.1|	7e-105	predicted protein [Physcomitrella patens subsp. patens]
gbi-miR156c	Unigene11038	3	16.582	gi|470125284|ref|XP_004298634.1|	0	PREDICTED: helicase SWR1-like [Fragaria vesca subsp. vesca]
gbi-miR156d	Unigene9463	2.5	14.537	gi|225460722|ref|XP_002267682.1|	4e-23	PREDICTED: uncharacterized protein LOC100248770 [Vitis vinifera]
gbi-miR157a	CL488.Contig5	3	13.343	gi|255579971|ref|XP_002530820.1|	4e-40	hect ubiquitin-protein ligase, putative [Ricinus communis]
	Unigene17090	3	23.871	gi|297738030|emb|CBI27231.3|	0	unnamed protein product [Vitis vinifera]
	Unigene9789	3	18.11	gi|224286641|gb|ACN41025.1|	0	unknown [Picea sitchensis]
gbi-miR529	CL1503.Contig1	3	10.743	gi|291196883|emb|CAX63135.1|	1e-42	ARF-L2 protein [Ginkgo biloba]
	Unigene23787	3	10.559	gi|294463809|gb|ADE77429.1|	2e-11	unknown [Picea sitchensis]
	Unigene3102	3	23.336	gi|460409226|ref|XP_004250040.1|	3e-165	PREDICTED: uncharacterized protein LOC101265191 [Solanum lycopersicum]
	Unigene3341	2.5	24.838	gi|116784916|gb|ABK23519.1|	4e-54	unknown [Picea sitchensis]
	Unigene730	3	17.107	gi|356543311|ref|XP_003540105.1|	0	PREDICTED: TATA-binding protein-associated factor 172-like [Glycine max]
	Unigene7382	2.5	18.305	gi|255552696|ref|XP_002517391.1|	3e-12	nuclease, putative [Ricinus communis]
gbi-miR159a	CL1400.Contig2	3	16.796	gi|116782060|gb|ABK22353.1|	1e-159	unknown [Picea sitchensis]
	CL4463.Contig1	3	17.782	gi|297742959|emb|CBI35826.3|	1e-66	unnamed protein product [Vitis vinifera]
	CL4495.Contig1	2.5	20.462	gi|168013859|ref|XP_001759483.1|	2e-87	predicted protein [Physcomitrella patens subsp. patens]
	CL752.Contig1	2.5	14.052	gi|116788836|gb|ABK25018.1|	1e-66	unknown [Picea sitchensis]
	Unigene11182	2.5	23.41	gi|470141497|ref|XP_004306467.1|	5e-08	transcription factor GAMYB-like [Fragaria vesca subsp. vesca]
gbi-miR319	CL1441.Contig3	3	21.911	gi|163889711|gb|ABY48758.1|	0	glycosylhydrolase 1 [Leucaena leucocephala]
	CL4342.Contig1	3	22.314	gi|225430826|ref|XP_002272761.1|	6e-104	PREDICTED: G-box-binding factor 1 [Vitis vinifera]
gbi-MIR160	Unigene21560	0.5	21.798	gi|301793233|emb|CBA12007.1|	2e-24	putative auxin response factor 10/16/17, partial [Cycas rumphii]
gbi-MIR162	CL2278.Contig2	2	23.963	gi|359490801|ref|XP_002277892.2|	0	PREDICTED: dipeptidyl peptidase 8-like [Vitis vinifera]
	CL719.Contig1	3	22.872	gi|51493743|gb|AAU04859.1|	1e-40	defensin precursor [Ginkgo biloba]
	Unigene4874	2	24.742	gi|225453660|ref|XP_002268369.1|	1e-98	PREDICTED: endoribonuclease Dicer homolog 1-like [Vitis vinifera]
gbi-miR162a	Unigene3976	3	21.39	gi|302773327|ref|XP_002970081.1|	3e-122	hypothetical protein SELMODRAFT_171141 [Selaginella moellendorffii]
gbi-MIR164	CL2220.Contig2	2.5	20.883	gi|225465743|ref|XP_002264820.1|	0	PREDICTED: uncharacterized protein LOC100255521 [Vitis vinifera]
	Unigene12961	3	22.509	gi|225465743|ref|XP_002264820.1|	2e-36	PREDICTED: uncharacterized protein LOC100255521 [Vitis vinifera]
	Unigene14942	3	18.315	gi|116786747|gb|ABK24222.1|	4e-40	unknown [Picea sitchensis]
	Unigene2655	3	12.736	gi|307715372|gb|ADN88093.1|	3e-69	homeodomain-leucine zipper protein HD2 [Gossypium hirsutum]
gbi-MIR166	CL3535.Contig1	1.5	18.822	gi|110349550|gb|ABG73250.1|	3e-67	class III HD-Zip protein HDZ31 [Ginkgo biloba]
gbi-miR166b	Unigene5020	3	24.48	gi|272716760|gb|ACZ95682.1|	7e-38	ribosomal protein S19 [Ginkgo biloba]
	Unigene14560	3	15.653	gi|116793000|gb|ABK26582.1|	2e-53	unknown [Picea sitchensis]
	CL1179.Contig1	2.5	20.611	gi|359480074|ref|XP_002268829.2|	7e-136	PREDICTED: uncharacterized protein LOC100246400 [Vitis vinifera]
	Unigene5020	3	24.48	gi|272716760|gb|ACZ95682.1|	7e-38	ribosomal protein S19 [Ginkgo biloba]
gbi-miR166c	Unigene12721	2.5	23.751	gi|302795891|ref|XP_002979708.1|	3e-45	hypothetical protein SELMODRAFT_444317 [Selaginella moellendorffii]
	Unigene2420	3	14.991	gi|168008302|ref|XP_001756846.1|	8e-19	predicted protein [Physcomitrella patens subsp. patens]
	Unigene7530	2.5	19.629	gi|297737669|emb|CBI26870.3|	5e-174	unnamed protein product [Vitis vinifera]
gbi-miR166e	Unigene1880	3	18.405	gi|225440382|ref|XP_002267244.1|	2e-97	PREDICTED: p21-activated protein kinase-interacting protein 1-like [Vitis vinifera] [Vitis vinifera]
gbi-miR166f	Unigene9745	3	17.292	gi|148906688|gb|ABR16493.1|	0	unknown [Picea sitchensis]
gbi-miR166g	CL1644.Contig1	3	14.534	gi|470113690|ref|XP_004293054.1|	1e-150	PREDICTED: uncharacterized protein LOC101299162 [Fragaria vesca subsp. vesca]
	Unigene11016	3	18.31	gi|224098808|ref|XP_002311274.1|	0	predicted protein [Populus trichocarpa]
gbi-MIR167	CL562.Contig8	3	22.318	gi|301793225|emb|CBA12003.1|	0	putative auxin response factor 6/8 [Ginkgo biloba]
gbi-MIR169	Unigene2785	1.5	15.541	gi|168031165|ref|XP_001768092.1|	2e-102	predicted protein [Physcomitrella patens subsp. patens]
gbi-miR169a/b/c	CL4170.Contig2	3	18.724	gi|167998114|ref|XP_001751763.1|	0	cryptochrome 1a [Physcomitrella patens subsp. patens]
gbi-miR169b	CL4539.Contig1	3	18.358	gi|168031165|ref|XP_001768092.1|	0	predicted protein [Physcomitrella patens subsp. patens]
	Unigene16008	3	20.968	gi|116778627|gb|ABK20941.1|	3e-37	unknown [Picea sitchensis]
gbi-miR169e	Unigene7818	2.5	16.496	gi|297743867|emb|CBI36837.3|	1e-59	unnamed protein product [Vitis vinifera]
gbi-MIR171	Unigene1286	0.5	16.439	gi|470142520|ref|XP_004306953.1|	4e-72	PREDICTED: scarecrow-like protein 6-like [Fragaria vesca subsp. vesca]
	Unigene13541	2.5	14.485	gi|224285022|gb|ACN40240.1|	1e-20	unknown [Picea sitchensis] >gi|224286113|gb|ACN40767.1| unknown [Picea sitchensis]
	Unigene103	0.5	15.516	gi|225454028|ref|XP_002274837.1|	4e-99	PREDICTED: scarecrow-like protein 6-like [Vitis vinifera]
gbi-miR171b	CL3212.Contig1	2.5	24.266	gi|462408699|gb|EMJ14033.1|	3e-12	hypothetical protein PRUPE_ppa020757mg [Prunus persica]
	Unigene9222	3	20.614	gi|296084325|emb|CBI24713.3|	2e-140	unnamed protein product [Vitis vinifera]
	CL716.Contig3	3	14.74	gi|116793012|gb|ABK26586.1|	3e-19	unknown [Picea sitchensis]
gbi-miR171b/e	Unigene11619	3	16.069	gi|116788879|gb|ABK25037.1|	1e-31	unknown [Picea sitchensis]
gbi-miR171b/d	Unigene11009	3	19.932	gi|359487079|ref|XP_002271674.2|	0	PREDICTED: DNA gyrase subunit A, chloroplastic/mitochondrial-like [Vitis vinifera]
	Unigene18338	3	14.74	gi|224285238|gb|ACN40345.1|	5e-58	unknown [Picea sitchensis]
	Unigene675	3	13.065	gi|148908145|gb|ABR17188.1|	0	unknown [Picea sitchensis]
gbi-MIR172	Unigene939	1.5	20.135	gi|82568544|dbj|BAE48514.1|	7e-09	APETALA2-like protein [Ginkgo biloba]
	CL731.Contig1	0.5	11.446	gi|82568544|dbj|BAE48514.1|	0	APETALA2-like protein [Ginkgo biloba]
	Unigene16455	1.5	20.215	gi|11181610|gb|AAG32658.1|AF253970_1	2e-144	APETALA2-related transcription factor 1 [Picea abies]
gbi-miR172a/b	CL3486.Contig1	2.5	16.876	gi|225426178|ref|XP_002279187.1|	0	PREDICTED: uncharacterized protein LOC100267372 [Vitis vinifera]
	Unigene2349	3	16.048	gi|224123962|ref|XP_002319207.1|	1e-18	predicted protein [Populus trichocarpa]
	Unigene2421	3	18.854	gi|224099439|ref|XP_002311484.1|	2e-92	predicted protein [Populus trichocarpa]
	Unigene4225	3	18.902	gi|297742222|emb|CBI34371.3|	3e-23	unnamed protein product [Vitis vinifera]
gbi-miR172a	CL2176.Contig1	3	21.479	gi|148906731|gb|ABR16513.1|	9e-120	unknown [Picea sitchensis]
	Unigene2061	3	12.893	gi|359489580|ref|XP_002263925.2|	0	PREDICTED: uncharacterized protein LOC100258626 [Vitis vinifera]
	Unigene8581	2.5	23.302	gi|225452889|ref|XP_002283941.1|	5e-135	PREDICTED: pectinesterase 31 [Vitis vinifera]
gbi-MIR3522	Unigene444	3	17.749	gi|359492364|ref|XP_002284611.2|	5e-112	PREDICTED: DNA topoisomerase 2-binding protein 1-B-like [Vitis vinifera]
gbi-miR390a	Unigene6030	3	20.94	gi|449476100|ref|XP_004154640.1|	1e-64	PREDICTED: THUMP domain-containing protein 1-like [Cucumis sativus]
	Unigene916	3	16.912	gi|462404380|gb|EMJ09937.1|	1e-56	hypothetical protein PRUPE_ppa000259m2g [Prunus persica]
	Unigene9233	3	12.875	gi|148910457|gb|ABR18304.1|	0	unknown [Picea sitchensis]
gbi-miR390a	CL1413.Contig1	3	16.616	gi|255572297|ref|XP_002527087.1|	0	Leucine-rich repeat receptor protein kinase EXS precursor, putative [Ricinus communis]
	Unigene15246	3	16.921	gi|359497545|ref|XP_003635561.1|	0	PREDICTED: leucine-rich repeat receptor-like serine/threonine-protein kinase BAM1-like [Vitis vinifera]
	Unigene232	3	21.811	gi|326495104|dbj|BAJ85648.1|	2e-80	predicted protein [Hordeum vulgare subsp. vulgare]
	Unigene7332	3	17.44	gi|359497545|ref|XP_003635561.1|	0	PREDICTED: leucine-rich repeat receptor-like serine/threonine-protein kinase BAM1-like [Vitis vinifera]
	CL2958.Contig2	3	21.273	gi|462417214|gb|EMJ21951.1|	2e-15	hypothetical protein PRUPE_ppa025491mg [Prunus persica]
	CL4135.Contig2	3	20.982	gi|224065541|ref|XP_002301848.1|	0	predicted protein [Populus trichocarpa]
	Unigene5739	2.5	19.928	gi|104642235|gb|ABF73316.1|	0	clavata-like receptor [Picea glauca]
	Unigene602	3	19.082	gi|294464132|gb|ADE77584.1|	3e-158	unknown [Picea sitchensis]
	Unigene7495	2.5	21.567	gi|225424494|ref|XP_002281730.1|	0	PREDICTED: serine/threonine-protein kinase BRI1-like 2 [Vitis vinifera]
	Unigene9201	2.5	16.92	gi|12054894|emb|CAC20842.1|	0	receptor protein kinase [Pinus sylvestris]
gbi-miR390b	Unigene1629	2.5	17.924	gi|150249043|gb|ABR67685.1|	3e-07	ethylene receptor [Glycine max]
gbi-MIR394	CL1764.Contig2	1	20.502	gi|225425400|ref|XP_002271194.1|	3e-175	PREDICTED: F-box only protein 6-like [Vitis vinifera]
	Unigene12857	3	17.461	gi|224141485|ref|XP_002324102.1|	4e-52	predicted protein [Populus trichocarpa]
gbi-miR396a/5p	CL2128.Contig2	3	15.402	gi|24943206|gb|AAN65371.1|	3e-32	auxin-regulated protein [Phaseolus vulgaris]
	Unigene12819	3	16.749	gi|225442773|ref|XP_002280900.1|	0	PREDICTED: uncharacterized protein LOC100248030 [Vitis vinifera]
	Unigene14771	3	15.613	gi|294461767|gb|ADE76442.1|	2e-47	unknown [Picea sitchensis]
	Unigene686	2.5	18.94	gi|359487239|ref|XP_003633543.1|	5e-50	PREDICTED: uncharacterized protein LOC100255414 [Vitis vinifera]
	Unigene7378	3	14.712	gi|294461767|gb|ADE76442.1|	9e-57	unknown [Picea sitchensis]
	Unigene7379	3	13.747	gi|294461767|gb|ADE76442.1|	1e-57	unknown [Picea sitchensis]
	Unigene9116	2.5	18.954	gi|359497000|ref|XP_002280261.2|	3e-40	PREDICTED: uncharacterized protein LOC100262292 [Vitis vinifera]
	Unigene9957	3	21.453	gi|116786374|gb|ABK24083.1|	6e-126	unknown [Picea sitchensis]
	Unigene14085	3	14.861	gi|148907261|gb|ABR16769.1|	3e-37	unknown [Picea sitchensis]
gbi-miR396a/3p	CL1802.Contig2	3	14.58	gi|462413385|gb|EMJ18434.1|	4e-152	hypothetical protein PRUPE_ppa005773mg [Prunus persica]
gbi-miR396a/3p	Unigene1982	3	22.75	gi|148909462|gb|ABR17829.1|	1e-172	unknown [Picea sitchensis]
gbi-miR396b/c/d/a/5p	Unigene5736	2.5	13.746	gi|116782609|gb|ABK22572.1|	5e-142	unknown [Picea sitchensis]
	CL1097.Contig1	3	16.624	gi|148908917|gb|ABR17563.1|	6e-105	unknown [Picea sitchensis]
	CL2329.Contig1	2	22.14	gi|449529907|ref|XP_004171939.1|	1e-40	PREDICTED: growth-regulating factor 6-like [Cucumis sativus]
	CL565.Contig4	3	15.742	gi|224285129|gb|ACN40292.1|	0	unknown [Picea sitchensis]
	Unigene12028	2	15.779	gi|470144384|ref|XP_004307837.1|	1e-50	PREDICTED: growth-regulating factor 5-like [Fragaria vesca subsp. vesca]
	Unigene18134	2.5	10.928	gi|359494525|ref|XP_002268838.2|	9e-30	PREDICTED: cyclin-T1-5-like isoform 1 [Vitis vinifera]
gbi-miR396d	Unigene4930	3	16.773	gi|356516267|ref|XP_003526817.1|	0	PREDICTED: adenine/guanine permease AZG1-like [Glycine max]
gbi-MIR397	CL137.Contig1	1.5	13.616	gi|225440626|ref|XP_002278638.1|	0	PREDICTED: laccase-4 [Vitis vinifera]
	CL2758.Contig1	3	11.351	gi|13661195|gb|AAK37823.1|	2e-53	laccase [Pinus taeda]
	CL428.Contig5	3	21.926	gi|168034797|ref|XP_001769898.1|	8e-46	predicted protein [Physcomitrella patens subsp. patens]
	Unigene16888	3	17.806	gi|224119604|ref|XP_002331201.1|	6e-34	predicted protein [Populus trichocarpa]
	Unigene2907	2.5	14.172	gi|13661199|gb|AAK37825.1|AF132121_1	2e-92	laccase [Pinus taeda]
gbi-MIR399	CL747.Contig1	3	22.677	gi|90704793|dbj|BAE92291.1|	0	putative phosphate transporter [Cryptomeria japonica]
gbi-MIR408	CL465.Contig1	2	17.418	gi|356575188|ref|XP_003555724.1|	5e-33	PREDICTED: uncharacterized protein LOC100813442 [Glycine max]
	Unigene11322	0.5	21.176	gi|116785543|gb|ABK23767.1|	8e-32	unknown [Picea sitchensis]
	Unigene1758	2	15.223	gi|356521203|ref|XP_003529246.1|	1e-28	PREDICTED: uncharacterized protein LOC100785335 [Glycine max]
	Unigene23776	2.5	15.047	gi|225445553|ref|XP_002285304.1|	1e-06	PREDICTED: blue copper protein [Vitis vinifera]
	Unigene6186	2.5	24.072	gi|225470946|ref|XP_002264410.1|	0	PREDICTED: laccase-6 [Vitis vinifera]
	Unigene9570	3	17.146	gi|225454148|ref|XP_002273023.1|	5e-28	PREDICTED: tRNA-specific adenosine deaminase 1 [Vitis vinifera]
gbi-MIR535	Unigene14605	3	22.581	gi|462400766|gb|EMJ06323.1|	2e-147	hypothetical protein PRUPE_ppa004927mg [Prunus persica]
	Unigene8331	2.5	23.214	gi|293332541|ref|NP_001170737.1|	4e-100	hypothetical protein [Zea mays]
gbi-miRN01	CL1472.Contig1	3	16.096	gi|357168054|ref|XP_003581460.1|	3e-46	PREDICTED: uncharacterized protein LOC100834079 [Brachypodium distachyon]
	CL4053.Contig1	2.5	17.438	gi|363808012|ref|NP_001242207.1|	1e-80	uncharacterized protein LOC100813904 [Glycine max]
	Unigene11139	2.5	16.155	gi|148909903|gb|ABR18038.1|	2e-127	unknown [Picea sitchensis]
	Unigene14125	3	13.637	gi|224286190|gb|ACN40805.1|	5e-88	unknown [Picea sitchensis]
	Unigene14613	3	12.486	gi|116781589|gb|ABK22168.1|	2e-38	unknown [Picea sitchensis]
	Unigene26436	3	15.16	gi|168001583|ref|XP_001753494.1|	2e-21	predicted protein [Physcomitrella patens subsp. patens]
	Unigene7907	2.5	17.404	gi|225433686|ref|XP_002265846.1|	0	PREDICTED: probably inactive leucine-rich repeat receptor-like protein kinase At3g28040-like [Vitis vinifera]
	Unigene8852	2.5	21.173	gi|460372789|ref|XP_004232207.1|	3e-13	PREDICTED: uncharacterized protein At5g39570-like isoform 2 [Solanum lycopersicum]
gbi-miRN02	Unigene1659	1	20.475	gi|168057615|ref|XP_001780809.1|	1e-72	predicted protein [Physcomitrella patens subsp. patens]
	Unigene18515	1.5	19.763	gi|347597788|gb|AEP14545.1|	1e-12	clavata 1-like protein [Pinus pinea]
gbi-miRN03	CL274.Contig4	3	18.747	gi|148907053|gb|ABR16670.1|	0	unknown [Picea sitchensis]
	CL276.Contig1	0	11.101	gi|116792392|gb|ABK26347.1|	1e-110	unknown [Picea sitchensis]
	Unigene1474	0	11.081	gi|148908647|gb|ABR17432.1|	1e-102	unknown [Picea sitchensis]
	Unigene6091	3	19.089	gi|388518977|gb|AFK47550.1|	1e-131	unknown [Lotus japonicus]
	Unigene6298	3	14.313	gi|148910005|gb|ABR18087.1|	0	unknown [Picea sitchensis]
	Unigene9548	3	19.672	gi|224116598|ref|XP_002317343.1|	2e-49	predicted protein [Populus trichocarpa]
gbi-miRN06	Unigene14670	3	11.16	gi|122892515|gb|ABM67300.1|	8e-70	SBP-domain protein 6 [Physcomitrella patens]
	Unigene2328	3	15.43	gi|294460439|gb|ADE75798.1|	5e-79	unknown [Picea sitchensis]
gbi-miRN07	CL3100.Contig2	3	13.52	gi|307101745|ref|YP_003875489.1|	3e-41	NADH dehydrogenase subunit 2 [Silene latifolia]
	Unigene11094	2	20.048	gi|225454430|ref|XP_002276525.1|	1e-135	PREDICTED: GDSL esterase/lipase At4g01130 [Vitis vinifera]
	Unigene15974	3	19.346	gi|116781615|gb|ABK22179.1|	2e-137	unknown [Picea sitchensis]
	Unigene2005	3	15.459	gi|351727427|ref|NP_001238440.1|	5e-176	protein disulfide family pdiq-1a precursor [Glycine max]
	Unigene469	2.5	17.332	gi|116783210|gb|ABK22838.1|	8e-80	unknown [Picea sitchensis]
	Unigene5421	3	15.149	gi|294461791|gb|ADE76454.1|	0	unknown [Picea sitchensis]
	Unigene6904	3	13.848	gi|302811701|ref|XP_002987539.1|	7e-69	hypothetical protein SELMODRAFT_447032 [Selaginella moellendorffii]
gbi-miRN08	Unigene2343	3	14.758	gi|462404015|gb|EMJ09572.1|	2e-34	hypothetical protein PRUPE_ppa000881mg [Prunus persica]
gbi-miRN09	CL1754.Contig1	3	9.177	gi|116788042|gb|ABK24735.1|	9e-165	unknown [Picea sitchensis]
	Unigene24323	3	18.552	gi|428181268|gb|EKX50132.1|	9e-12	hypothetical protein GUITHDRAFT_57273, partial [Guillardia theta CCMP2712]
	Unigene24671	3	21.721	gi|255541870|ref|XP_002511999.1|	1e-42	RNA binding protein, putative [Ricinus communis]
gbi-miRN10	CL2221.Contig2	3	13.88	gi|147774273|emb|CAN76793.1|	0	hypothetical protein VITISV_026680 [Vitis vinifera]
	CL2671.Contig1	3	16.403	gi|255544910|ref|XP_002513516.1|	0	poly(p)/ATP NAD kinase, putative [Ricinus communis]
	Unigene11560	3	21.1	gi|225429195|ref|XP_002271890.1|	0	PREDICTED: uncharacterized protein LOC100241185 [Vitis vinifera]
gbi-miRN11	CL849.Contig2	3	19.849	gi|359474483|ref|XP_002278861.2|	0	PREDICTED: uncharacterized protein LOC100250662 [Vitis vinifera]
	CL963.Contig1	2.5	21.983	gi|356515308|ref|XP_003526343.1|	4e-114	PREDICTED: TMV resistance protein N-like [Glycine max]
	Unigene12285	3	21.77	gi|359479965|ref|XP_003632380.1|	2e-125	PREDICTED: LOW QUALITY PROTEIN: probable pectinesterase 53-like [Vitis vinifera]
	Unigene2161	3	23.456	gi|255550688|ref|XP_002516393.1|	4e-101	exocyst componenet sec8, putative [Ricinus communis]
	Unigene9446	2.5	20.778	gi|294462556|gb|ADE76824.1|	1e-147	unknown [Picea sitchensis]
gbi-miRN12	Unigene11688	3	20.167	gi|148909481|gb|ABR17838.1|	2e-08	unknown [Picea sitchensis]
gbi-miRN13	CL1537.Contig3	3	22.049	gi|225460010|ref|XP_002271285.1|	0	PREDICTED: dynamin-2B [Vitis vinifera]
	Unigene12773	3	15.764	gi|449502858|ref|XP_004161763.1|	9e-78	PREDICTED: uncharacterized LOC101222622 [Cucumis sativus]
	Unigene14477	3	15.481	gi|255575679|ref|XP_002528739.1|	4e-73	conserved hypothetical protein [Ricinus communis]
	Unigene15017	3	14.176	gi|462421681|gb|EMJ25944.1|	5e-93	hypothetical protein PRUPE_ppa024359mg [Prunus persica]
	Unigene4027	2.5	21.899	gi|255567754|ref|XP_002524855.1|	9e-85	ATP binding protein, putative [Ricinus communis]
	Unigene4315	3	15.585	gi|297734394|emb|CBI15641.3|	0	unnamed protein product [Vitis vinifera]
	Unigene9417	3	12.659	gi|148906666|gb|ABR16482.1|	0	unknown [Picea sitchensis]
gbi-miRN14	CL458.Contig1	3	20.288	gi|302787056|ref|XP_002975298.1|	1e-134	hypothetical protein SELMODRAFT_174818 [Selaginella moellendorffii]
	Unigene14662	3	9.159	gi|224088414|ref|XP_002308446.1|	2e-49	predicted protein [Populus trichocarpa]
	Unigene14712	2.5	15.667	gi|224100095|ref|XP_002311742.1|	9e-110	predicted protein [Populus trichocarpa]
gbi-miRN15	CL1019.Contig1	2.5	18.953	gi|294464641|gb|ADE77829.1|	2e-178	unknown [Picea sitchensis]
	CL3224.Contig1	2.5	18.941	gi|125537208|gb|EAY83696.1|	0	hypothetical protein OsI_38919 [Oryza sativa Indica Group]
	Unigene1680	3	11.77	gi|294463975|gb|ADE77508.1|	1e-133	unknown [Picea sitchensis]
	Unigene16958	3	15.235	gi|148906857|gb|ABR16574.1|	2e-63	unknown [Picea sitchensis]
	Unigene17728	2.5	18.879	gi|294464641|gb|ADE77829.1|	0	unknown [Picea sitchensis]
	Unigene2111	3	17.308	gi|147835849|emb|CAN70805.1|	0	hypothetical protein VITISV_044069 [Vitis vinifera]
	Unigene3792	2.5	14.94	gi|470125128|ref|XP_004298558.1|	0	PREDICTED: ABC transporter C family member 8-like [Fragaria vesca subsp. vesca]
	Unigene5875	1	10.308	gi|15226053|ref|NP_179112.1|	6e-07	receptor like protein 19 [Arabidopsis thaliana]
	Unigene9441	3	11.297	gi|148910084|gb|ABR18124.1|	3e-83	unknown [Picea sitchensis]
	Unigene949	3	19.127	gi|470139726|ref|XP_004305597.1|	3e-59	PREDICTED: endonuclease V-like [Fragaria vesca subsp. vesca]
gbi-miRN16	CL2473.Contig1	2.5	13.066	gi|255564966|ref|XP_002523476.1|	0	ligatin, putative [Ricinus communis]
	CL745.Contig1	3	14.417	gi|116788941|gb|ABK25058.1|	2e-111	unknown [Picea sitchensis]
	Unigene303	3	22.097	gi|116782730|gb|ABK22632.1|	4e-123	unknown [Picea sitchensis]
	Unigene7493	3	18.074	gi|225436886|ref|XP_002273696.1|	0	PREDICTED: GPI transamidase component PIG-T-like isoform 1 [Vitis vinifera]
gbi-miRN17	CL2190.Contig1	3	14.799	gi|359474143|ref|XP_002280701.2|	0	PREDICTED: uncharacterized protein LOC100249628 [Vitis vinifera]
	Unigene28992	3	20.171	gi|359492530|ref|XP_002283504.2|	2e-10	PREDICTED: uncharacterized protein LOC100260890 [Vitis vinifera]
gbi-miRN18	CL1998.Contig2	2.5	10.765	gi|168026848|ref|XP_001765943.1|	4e-157	GRS2 GRAS-type E3 ubiquitin ligase protein [Physcomitrella patens subsp. patens]
	CL891.Contig2	3	20.85	gi|40850562|gb|AAR95994.1|	0	putative ribonucleotide reductase large subunit [Musa acuminata]
	Unigene11357	3	14.079	gi|116786343|gb|ABK24073.1|	5e-21	unknown [Picea sitchensis]
gbi-miRN19	CL1832.Contig1	2	15.689	gi|168037131|ref|XP_001771058.1|	3e-23	predicted protein [Physcomitrella patens subsp. patens]
	CL859.Contig1	2.5	21.931	gi|148909038|gb|ABR17622.1|	1e-140	unknown [Picea sitchensis]
	Unigene13776	2.5	17.804	gi|255541800|ref|XP_002511964.1|	0	Protein CASP, putative [Ricinus communis]
	Unigene7	3	20.86	gi|302799812|ref|XP_002981664.1|	6e-07	hypothetical protein SELMODRAFT_444956 [Selaginella moellendorffii]
	Unigene9263	3	15.586	gi|294463789|gb|ADE77419.1|	3e-60	unknown [Picea sitchensis]
gbi-miRN20	Unigene14845	3	17.53	gi|148906720|gb|ABR16508.1|	0	unknown [Picea sitchensis]
gbi-miRN21	CL2447.Contig3	2	16.327	gi|462395972|gb|EMJ01771.1|	2e-86	hypothetical protein PRUPE_ppa009854mg [Prunus persica]
	Unigene10910	0	18.607	gi|116783972|gb|ABK23165.1|	1e-42	unknown [Picea sitchensis]
	Unigene12829	2.5	14.887	gi|224284947|gb|ACN40203.1|	0	unknown [Picea sitchensis]
gbi-miRN22	CL1767.Contig1	3	18.522	gi|470135099|ref|XP_004303362.1|	0	PREDICTED: carbon catabolite repressor protein 4 homolog 2-like [Fragaria vesca subsp. vesca]
	CL2032.Contig1	3	11.167	gi|462399628|gb|EMJ05296.1|	3e-116	hypothetical protein PRUPE_ppa003124mg [Prunus persica]
	Unigene9219	3	18.262	gi|297738709|emb|CBI27954.3|	0	unnamed protein product [Vitis vinifera]
gbi-miRN23	Unigene17013	2.5	21.054	gi|116788845|gb|ABK25022.1|	6e-63	unknown [Picea sitchensis]
	Unigene5647	3	15.058	gi|470116581|ref|XP_004294458.1|	0	PREDICTED: protein TORNADO 1-like [Fragaria vesca subsp. vesca]
	Unigene9979	2	18.379	gi|225426605|ref|XP_002272828.1|	0	PREDICTED: uncharacterized protein LOC100232876 [Vitis vinifera]
gbi-miRN24	CL4346.Contig3	3	12.264	gi|148909831|gb|ABR18002.1|	0	unknown [Picea sitchensis]
	Unigene17284	2.5	17.947	gi|148907200|gb|ABR16741.1|	8e-118	unknown [Picea sitchensis]
	Unigene8160	2.5	14.277	gi|462422268|gb|EMJ26531.1|	3e-91	hypothetical protein PRUPE_ppa001084mg [Prunus persica]
gbi-miRN25	CL2263.Contig1	3	11.032	gi|294463932|gb|ADE77487.1|	7e-175	unknown [Picea sitchensis]
	Unigene16360	3	12.44	gi|462419114|gb|EMJ23377.1|	1e-12	hypothetical protein PRUPE_ppa007794mg [Prunus persica]
	Unigene2042	3	17.082	gi|449518167|ref|XP_004166115.1|	4e-164	PREDICTED: DNA repair protein RAD50-like, partial [Cucumis sativus]
	Unigene5743	2	16.274	gi|147786973|emb|CAN66597.1|	1e-67	hypothetical protein VITISV_030013 [Vitis vinifera]
	Unigene9190	2	19.919	gi|297741295|emb|CBI32426.3|	0	unnamed protein product [Vitis vinifera]
gbi-miRN26	Unigene11573	3	13.86	gi|168039610|ref|XP_001772290.1|	0	predicted protein [Physcomitrella patens subsp. patens]
	Unigene14189	3	17.86	gi|225465288|ref|XP_002270977.1|	0	PREDICTED: methionine S-methyltransferase-like [Vitis vinifera]
	Unigene1771	2.5	21.523	gi|224285439|gb|ACN40442.1|	3e-116	unknown [Picea sitchensis]
	Unigene3960	3	23.141	gi|302787328|ref|XP_002975434.1|	1e-139	hypothetical protein SELMODRAFT_103141 [Selaginella moellendorffii]
	Unigene9699	3	23.876	gi|168016575|ref|XP_001760824.1|	0	predicted protein [Physcomitrella patens subsp. patens]
gbi-miRN27	Unigene13370	3	18.526	gi|225450201|ref|XP_002264792.1|	1e-152	PREDICTED: uncharacterized protein LOC100240969 [Vitis vinifera]
	Unigene15262	3	14.789	gi|294461526|gb|ADE76324.1|	1e-53	unknown [Picea sitchensis]
	Unigene15517	3	15.806	gi|225425762|ref|XP_002277256.1|	1e-161	PREDICTED: protein kinase 2B, chloroplastic [Vitis vinifera]
	Unigene3784	3	17.906	gi|225451385|ref|XP_002264925.1|	8e-55	PREDICTED: uncharacterized protein LOC100258393 [Vitis vinifera]
gbi-miRN28	CL28.Contig6	2	8.027	gi|356561578|ref|XP_003549058.1|	2e-06	PREDICTED: LRR receptor-like serine/threonine-protein kinase GSO1-like [Glycine max]
	Unigene123	3	16.464	gi|225429674|ref|XP_002279960.1|	2e-160	PREDICTED: cytokinin dehydrogenase 7 [Vitis vinifera]
	Unigene17833	3	18.226	gi|116791609|gb|ABK26040.1|	3e-104	unknown [Picea sitchensis]
	Unigene25435	0	13.111	gi|356561448|ref|XP_003548993.1|	8e-08	PREDICTED: receptor-like protein 12-like [Glycine max]
gbi-miRN29	CL3585.Contig1	3	14.38	gi|225461752|ref|XP_002285551.1|	0	PREDICTED: uncharacterized protein LOC100246883 [Vitis vinifera]
gbi-miRN30	Unigene11745	2.5	22.303	gi|225440882|ref|XP_002276711.1|	0	PREDICTED: uncharacterized protein At5g03900, chloroplastic-like [Vitis vinifera]
	Unigene1478	3	15.664	gi|294464262|gb|ADE77644.1|	1e-63	unknown [Picea sitchensis]
	Unigene3805	2.5	15.047	gi|225443541|ref|XP_002272921.1|	3e-99	PREDICTED: uncharacterized protein LOC100245146 [Vitis vinifera]
	Unigene6341	3	11.54	gi|359476840|ref|XP_003631896.1|	8e-26	PREDICTED: probable LRR receptor-like serine/threonine-protein kinase At4g36180-like [Vitis vinifera]
gbi-miRN31	CL1456.Contig1	3	24.638	gi|116788029|gb|ABK24731.1|	8e-50	unknown [Picea sitchensis]
	CL1692.Contig1	3	18.395	gi|31249765|gb|AAP46257.1|	2e-157	putative polyprotein [Oryza sativa Japonica Group]
	CL4118.Contig2	3	23.816	gi|359473336|ref|XP_002264951.2|	0	PREDICTED: putative potassium transporter 12-like [Vitis vinifera]
	Unigene10775	3	15.601	gi|224125864|ref|XP_002329736.1|	0	predicted protein [Populus trichocarpa]
	Unigene11443	3	18.394	gi|470112524|ref|XP_004292483.1|	7e-122	PREDICTED: potassium transporter 7-like [Fragaria vesca subsp. vesca]
	Unigene13081	2.5	18.422	gi|225424124|ref|XP_002280167.1|	1e-147	PREDICTED: origin recognition complex subunit 4-like [Vitis vinifera]
	Unigene21811	3	23.816	gi|359473336|ref|XP_002264951.2|	7e-10	PREDICTED: putative potassium transporter 12-like [Vitis vinifera]
	Unigene7407	3	11.474	gi|462395083|gb|EMJ00882.1|	0	hypothetical protein PRUPE_ppa000387mg [Prunus persica]
	Unigene922	3	23.398	gi|359491213|ref|XP_003634242.1|	8e-42	PREDICTED: LOW QUALITY PROTEIN: L-type lectin-domain containing receptor kinase S.1-like [Vitis vinifera]
gbi-miRN32	CL2240.Contig2	2.5	17.264	gi|296083257|emb|CBI22893.3|	3e-110	unnamed protein product [Vitis vinifera]
	CL2280.Contig1	2.5	15.461	gi|148906982|gb|ABR16635.1|	3e-136	unknown [Picea sitchensis]
	CL2736.Contig2	3	18.919	gi|222629550|gb|EEE61682.1|	5e-14	hypothetical protein OsJ_16152 [Oryza sativa Japonica Group]
	CL344.Contig1	3	19.367	gi|302767808|ref|XP_002967324.1|	3e-103	hypothetical protein SELMODRAFT_86867 [Selaginella moellendorffii]
	Unigene5426	2.5	13.916	gi|116781256|gb|ABK22026.1|	0	unknown [Picea sitchensis]
gbi-miRN33	CL1945.Contig3	3	13.352	gi|470125722|ref|XP_004298849.1|	0	PREDICTED: calcium-dependent protein kinase 3-like [Fragaria vesca subsp. vesca]
gbi-miRN34	CL1308.Contig1	3	12.066	gi|224085549|ref|XP_002307616.1|	8e-14	predicted protein [Populus trichocarpa]
	CL2565.Contig1	3	19.608	gi|116791135|gb|ABK25869.1|	2e-98	unknown [Picea sitchensis]
	CL4140.Contig1	3	16.55	gi|116791135|gb|ABK25869.1|	2e-91	unknown [Picea sitchensis]
	Unigene12317	2.5	22.97	gi|116788902|gb|ABK25044.1|	9e-97	unknown [Picea sitchensis]
	Unigene16646	2.5	11.009	gi|462409988|gb|EMJ15322.1|	3e-79	hypothetical protein PRUPE_ppa017950mg [Prunus persica]
	Unigene4311	2.5	19.172	gi|148910270|gb|ABR18215.1|	3e-171	unknown [Picea sitchensis]
	Unigene7351	2.5	10.237	gi|168041614|ref|XP_001773286.1|	3e-97	predicted protein [Physcomitrella patens subsp. patens]
	Unigene9849	2.5	10.616	gi|462395144|gb|EMJ00943.1|	9e-155	hypothetical protein PRUPE_ppa003576mg [Prunus persica]
gbi-miRN35	CL2827.Contig1	3	22.574	gi|462400654|gb|EMJ06211.1|	2e-137	hypothetical protein PRUPE_ppa003682mg [Prunus persica]
	CL538.Contig2	2	21.437	gi|21952864|dbj|BAC06279.1|	2e-26	receptor protein kinase PERK1-like protein [Oryza sativa Japonica Group]
gbi-miRN36	CL1927.Contig1	3	13.875	gi|449518982|ref|XP_004166514.1|	0	PREDICTED: LOW QUALITY PROTEIN: conserved oligomeric Golgi complex subunit 4-like [Cucumis sativus]
	CL2463.Contig1	3	21.263	gi|224286391|gb|ACN40903.1|	0	unknown [Picea sitchensis]
	CL523.Contig1	3	15.762	gi|462415585|gb|EMJ20322.1|	0	hypothetical protein PRUPE_ppa015834mg [Prunus persica]
	Unigene17682	3	19.035	gi|168053141|ref|XP_001778996.1|	5e-110	predicted protein [Physcomitrella patens subsp. patens]
	Unigene5453	2	24.708	gi|302763221|ref|XP_002965032.1|	1e-80	hypothetical protein SELMODRAFT_82516 [Selaginella moellendorffii]
gbi-miRN37	CL1220.Contig1	3	14.478	gi|224286530|gb|ACN40971.1|	0	unknown [Picea sitchensis]
	CL1925.Contig2	2.5	18.832	gi|224286650|gb|ACN41029.1|	6e-140	unknown [Picea sitchensis]
	Unigene12562	2.5	12.682	gi|302774164|ref|XP_002970499.1|	3e-156	hypothetical protein SELMODRAFT_93519 [Selaginella moellendorffii]
	Unigene13307	2.5	21.426	gi|302758574|ref|XP_002962710.1|	1e-94	hypothetical protein SELMODRAFT_79275 [Selaginella moellendorffii]
	Unigene15484	3	13.654	gi|116781063|gb|ABK21950.1|	6e-112	unknown [Picea sitchensis]
	Unigene2484	3	18.161	gi|224132452|ref|XP_002328277.1|	3e-88	predicted protein [Populus trichocarpa]
	Unigene3030	3	7.595	gi|449526100|ref|XP_004170052.1|	5e-28	PREDICTED: DNA (cytosine-5)-methyltransferase CMT3-like, partial [Cucumis sativus]
	Unigene9687	3	18.17	gi|116788543|gb|ABK24916.1|	0	unknown [Picea sitchensis]
gbi-miRN38	Unigene20267	3	13.037	gi|224286049|gb|ACN40736.1|	1e-28	unknown [Picea sitchensis]
gbi-miRN39	CL3020.Contig2	3	17.837	gi|225462949|ref|XP_002268416.1|	2e-174	PREDICTED: probable S-acyltransferase At1g69420-like [Vitis vinifera]
	CL3365.Contig1	2.5	14.119	gi|116790805|gb|ABK25746.1|	1e-18	unknown [Picea sitchensis]
	Unigene25567	3	15.508	gi|294464819|gb|ADE77915.1|	7e-19	unknown [Picea sitchensis]
	Unigene5530	2.5	11.264	gi|148906759|gb|ABR16526.1|	0	unknown [Picea sitchensis]
	Unigene5539	0	5.966	gi|225470773|ref|XP_002268246.1|	2e-19	PREDICTED: LRR receptor-like serine/threonine-protein kinase GSO1 [Vitis vinifera]
gbi-miRN40	CL3357.Contig1	3	11.699	gi|31746344|emb|CAC82981.1|	1e-127	putative BEL1-like protein [Gnetum gnemon]
	CL808.Contig1	3	18.084	gi|359476996|ref|XP_002263596.2|	2e-143	PREDICTED: AT-rich interactive domain-containing protein 3-like [Vitis vinifera]
gbi-miRN41	CL1578.Contig2	2.5	16.272	gi|224135729|ref|XP_002322146.1|	0	predicted protein [Populus trichocarpa]
	CL2631.Contig1	3	19.68	gi|359473774|ref|XP_002266931.2|	0	PREDICTED: RNA polymerase II C-terminal domain phosphatase-like 3-like [Vitis vinifera]
	CL3776.Contig1	3	15.092	gi|359483296|ref|XP_002265811.2|	0	PREDICTED: pyrophosphate-energized membrane proton pump 3 [Vitis vinifera]
	Unigene12317	2.5	22.97	gi|116788902|gb|ABK25044.1|	9e-97	unknown [Picea sitchensis]
	Unigene14670	3	11.16	gi|122892515|gb|ABM67300.1|	8e-70	SBP-domain protein 6 [Physcomitrella patens]
	Unigene2990	3	7.167	gi|224057154|ref|XP_002299146.1|	3e-40	predicted protein [Populus trichocarpa]
	Unigene4311	1.5	19.172	gi|148910270|gb|ABR18215.1|	3e-171	unknown [Picea sitchensis]
	Unigene9420	3	13.158	gi|167859791|gb|ACA04849.1|	1e-67	auxin-responsive protein IAA7 [Picea abies]
gbi-miRN42	Unigene5241	3	19.867	gi|294461367|gb|ADE76245.1|	5e-99	unknown [Picea sitchensis]
gbi-miRN43	Unigene12745	1	23.098	gi|297743237|emb|CBI36104.3|	1e-91	unnamed protein product [Vitis vinifera]
	Unigene13261	3	20.701	gi|294463081|gb|ADE77078.1|	8e-91	unknown [Picea sitchensis]
gbi-miRN44	Unigene14721	3	19.87	gi|225465121|ref|XP_002270724.1|	0	PREDICTED: transforming growth factor-beta receptor-associated protein 1 homolog [Vitis vinifera]
	Unigene15331	3	20.315	gi|460408832|ref|XP_004249845.1|	2e-54	PREDICTED: LOW QUALITY PROTEIN: protein translocase subunit SECA2, chloroplastic-like [Solanum lycopersicum]
	Unigene28194	2.5	21.985	gi|302789764|ref|XP_002976650.1|	3e-26	hypothetical protein SELMODRAFT_416540 [Selaginella moellendorffii]
	Unigene7073	3	19.104	gi|148908571|gb|ABR17395.1|	2e-133	unknown [Picea sitchensis]
gbi-miRN45	CL1091.Contig2	3	22.024	gi|462414991|gb|EMJ19728.1|	3e-71	hypothetical protein PRUPE_ppa012628mg [Prunus persica]
	CL4497.Contig1	3	20.836	gi|291196883|emb|CAX63135.1|	0	ARF-L2 protein [Ginkgo biloba]
	Unigene168	2.5	11.299	gi|168039906|ref|XP_001772437.1|	9e-89	predicted protein [Physcomitrella patens subsp. patens]
	Unigene6042	3	19.816	gi|225445234|ref|XP_002280953.1|	4e-154	PREDICTED: probable chlorophyll(ide) b reductase NYC1, chloroplastic [Vitis vinifera]
gbi-miRN46	CL253.Contig1	2.5	18.479	gi|255544686|ref|XP_002513404.1|	0	eukaryotic translation elongation factor, putative [Ricinus communis]
	Unigene10066	2.5	17.612	gi|116788449|gb|ABK24883.1|	1e-168	unknown [Picea sitchensis]
	Unigene13165	2	16.6	gi|294461281|gb|ADE76203.1|	1e-124	unknown [Picea sitchensis]
	Unigene16458	2	24.651	gi|258676535|gb|ACV87281.1|	0	TIR1/AFB auxin receptor protein PintaAFB4A [Pinus taeda]
	Unigene73	0.5	24.82	gi|258676535|gb|ACV87281.1|	0	TIR1/AFB auxin receptor protein PintaAFB4A [Pinus taeda]
	Unigene7409	1	22.904	gi|258676535|gb|ACV87281.1|	0	TIR1/AFB auxin receptor protein PintaAFB4A [Pinus taeda]
gbi-miRN48	CL1031.Contig1	3	21.589	gi|470148729|ref|XP_004309904.1|	0	PREDICTED: receptor-like protein kinase HSL1-like [Fragaria vesca subsp. vesca]
	CL3972.Contig1	3	10.818	gi|148905928|gb|ABR16125.1|	0	unknown [Picea sitchensis]
	Unigene1228	3	11.83	gi|357137200|ref|XP_003570189.1|	3e-42	PREDICTED: tubby-like F-box protein 5-like [Brachypodium distachyon]
	Unigene5036	3	14.702	gi|356513617|ref|XP_003525508.1|	6e-45	PREDICTED: uncharacterized protein LOC100817724 [Glycine max]
	Unigene5154	3	19.328	gi|460408993|ref|XP_004249925.1|	2e-68	PREDICTED: 3-oxo-5-alpha-steroid 4-dehydrogenase 1-like [Solanum lycopersicum]
gbi-miRN49	CL2065.Contig1	3	18.632	gi|168026940|ref|XP_001765989.1|	5e-24	predicted protein [Physcomitrella patens subsp. patens]
	Unigene14155	3	21.94	gi|224286031|gb|ACN40727.1|	3e-117	unknown [Picea sitchensis]
	Unigene2553	3	23.74	gi|359479595|ref|XP_002275197.2|	2e-25	PREDICTED: protein OSB2, chloroplastic [Vitis vinifera]
	Unigene290	3	22.323	gi|116781804|gb|ABK22246.1|	2e-167	unknown [Picea sitchensis]
gbi-miRN51	CL1105.Contig1	3	14.59	gi|224286816|gb|ACN41111.1|	0	unknown [Picea sitchensis]
	CL1927.Contig1	2.5	21.384	gi|449518982|ref|XP_004166514.1|	0	PREDICTED: LOW QUALITY PROTEIN: conserved oligomeric Golgi complex subunit 4-like [Cucumis sativus]
	CL4348.Contig1	3	16.23	gi|116786975|gb|ABK24326.1|	0	unknown [Picea sitchensis]
	Unigene11537	2	14.351	gi|356557927|ref|XP_003547261.1|	9e-103	PREDICTED: uncharacterized protein LOC100798581 [Glycine max]
	Unigene16555	3	15.628	gi|148908705|gb|ABR17460.1|	0	unknown [Picea sitchensis]
	Unigene22175	0	23.601	gi|224057814|ref|XP_002299337.1|	7e-43	predicted protein [Populus trichocarpa]
	Unigene23653	3	10.979	gi|470133345|ref|XP_004302527.1|	2e-102	PREDICTED: protein MON2 homolog [Fragaria vesca subsp. vesca]
gbi-miRN52	CL1427.Contig1	3	4.736	gi|255575375|ref|XP_002528590.1|	1e-161	conserved hypothetical protein [Ricinus communis]
	CL2949.Contig1	3	22.405	gi|225433656|ref|XP_002265211.1|	0	PREDICTED: phosphoglucan, water dikinase, chloroplastic-like [Vitis vinifera]
gbi-miRN53	CL2879.Contig2	3	11.011	gi|116789790|gb|ABK25386.1|	0	unknown [Picea sitchensis]
	Unigene5597	3	13.083	gi|357488213|ref|XP_003614394.1|	1e-152	hypothetical protein MTR_5g051130 [Medicago truncatula]
