# Supplementary material for: Identification and Characterization of MicroRNAs in Ginkgo biloba var. epiphylla Mak
Source: PLoS One. 2015 May 15;10(5):e0127184. doi: 10.1371/journal.pone.0127184 (PMC4433266; doi:10.1371/journal.pone.0127184)
Supplement: S4 Table — (XLSX) [file pone.0127184.s005.xlsx]

## Sheet: Sheet1
Table S4. Primers used for qRT-PCR
a.Primers used for mature miRNAs qRT-PCR
miRNA name	Primer	Sequence ( 5' to 3')
gbi-miR156a	Forward primer	GCCTGACAGAAGAGAGTGAGCAC
gbi-miR156c	Forward primer	GGTTGACAGAAGATAGAGGGCAC
gbi-miR160	Forward primer	CCTGGCTCCCTGTATGCCAAA
gbi-miR162a	Forward primer	TCGATAAACCTCTGCATCCAGAA
gbi-miR164a	Forward primer	TGGAGAAGCAGGGCACGTGCG
gbi-miR166a-1	Forward primer	TCGGACCAGGCTTCATTCCC
gbi-miR166c	Forward primer	TCGGACCAGGCTTCATTCCC
gbi-miR167a-2	Forward primer	TGAAGCTGCCAGCATGATCTG
gbi-miR168a-1	Forward primer	TCGCTTGGTGCAGGTCG
gbi-miR169a	Forward primer	CAGCCAAGGATGACTTGCCGA
gbi-miR172a-1	Forward primer	GCGAGAATCTTGATGATGCTGC
gbi-miR396b	Forward primer	GGCTTCCACAGCTTTCTTGAACTA
gbi-miR397	Forward primer	TCATTGAGTGCAGCGTTGACG
gbi-miR399	Forward primer	CGCCAAAGGAGAGTTGCCCT
gbi-miR1314	Forward primer	TCGGCCTTGAATGTTAGGAGAA
gbi-miRN22	Forward primer	AGGGTACGGTGAAAGTTGCAG
gbi-miRN32	Forward primer	GCTCCGTATCGTTGCTTGAAGTAA
gbi-miRN34	Forward primer	TGTGGGAGGAAAGGAGAAGACT
gbi-miRN40	Forward primer	AGTGGGAGGATTGGATAAGACC
gbi-miRN41	Forward primer	TGTGGGAGGAACGGAGAAGACT
gbi-miRN43	Forward primer	GCCAAGCAACAATGGACTGTG
18S	Forward primer	CTTAGTTGGTGGAGCGATTTGTC
18S	Reverse primer	ACCTGTTATTGCCTCAAACTTCC
Note: Uni-Reverse primer was obtained from the miRNA Real Time RT-PCR detection kit (TaKaRa, Dalian, China).
b.Primers used for predicted targets
Gene name	Gene id	Primer	Sequence ( 5' to 3')
SBP	Unigene14670	Forward primer	GGTTCAAGAGGCTTAGGGGACTG
		Reverse primer	TTGGGACATAGCACGAGGTTTC
Defensin precursor	CL719.Contig1	Forward primer	AGCAGCAAGTTCAAAGGGTA
		Reverse primer	CGCAGGGTTTATAGCAGTAG
C3HDZ1	CL3535.Contig1	Forward primer	AGAGGAAGGAGGCATCACGC
		Reverse primer	CGAACCGTTCTCGTACACCAACT
ARF 6/8	CL562.Contig8	Forward primer	ACAGAAGAGTCAAGTGTCCGCAG
		Reverse primer	CGTCCCAACCAACCTTCACAG
AP2	CL731.Contig1	Forward primer	GAGAGCAAAGAGGTGGAGAAGGTT
		Reverse primer	AGCCAGTCCGAAGATGGAACAG
GRF 6	CL2329.Contig1	Forward primer	CAGAGGTTTGGGTCAGGATGC
		Reverse primer	GCCAGAAGCGTTCGTAGTTGTG
Laccase	Unigene2907	Forward primer	AACCTCCTGCGTGTCGTCAAT
		Reverse primer	CATAAGAACGTCGGTAGTCTGGC
BEL1-like protein	CL3357.Contig1	Forward primer	TGATGAGGTGGACAGGCGATAC
		Reverse primer	CAGACTCTTTCTCACCCAATGCC
AT-rich interactive domain-containing protein	CL808.Contig1	Forward primer	TGGGCTTCTTCGTGAGGAGG
		Reverse primer	GACCACTGCCGATGTTTGATG
Auxin-responsive protein IAA7	Unigene9420	Forward primer	TCCATTGGCTAACGGACTGC
		Reverse primer	GATGTTCAACTGGGTTCTGCTTC
GAPDH	L26924	Forward primer	TGTCACGGTTTTCGGTTGTAG
		Reverse primer	ACCTTTTTGGCACCTCCCTTA
